# Supplementary material for: Optimizing in vitro spherulation cues in the fungal pathogen Coccidioides
Source: mSphere. 2024 Dec 17;10(1):e00679-24. doi: 10.1128/msphere.00679-24 (PMC11774042; doi:10.1128/msphere.00679-24)
Supplement: Table S1 — Transcript abundance ratios comparing arthroconidia stored at 4°C in PBS for multiple weeks. [file msphere.00679-24-s0006.txt]

UNIQID	NAME	Cp_anno	CiRS	CiRS_anno	HcG217B	HcG217B_anno	p(Spores_Week_7/Spores_Week_0)	p(Spores_Week_1/Spores_Week_0)	p(Spores_Week_2/Spores_Week_0)	p(Spores_Week_3/Spores_Week_0)	p(Spores_Week_5/Spores_Week_0)	Spores_Week_0_1	Spores_Week_0_2	Spores_Week_0_3	Spores_Week_1_1	Spores_Week_1_2	Spores_Week_1_3	Spores_Week_2_1	Spores_Week_2_2	Spores_Week_2_3	Spores_Week_3_1	Spores_Week_3_2	Spores_Week_3_3	Spores_Week_5_1	Spores_Week_5_2	Spores_Week_5_3	Spores_Week_7_1	Spores_Week_7_2	Spores_Week_7_3	Spores_Week_1/Spores_Week_0	Spores_Week_2/Spores_Week_0	Spores_Week_3/Spores_Week_0	Spores_Week_5/Spores_Week_0	Spores_Week_7/Spores_Week_0
D8B26_000009		conserved hypothetical protein	CIMG_05655	hypothetical protein			5.13078338347827e-17	1.26126722642297e-14	9.13635645672467e-14	1.84449991483795e-15	4.18370697727442e-14	1.528109298	1.367383742	1.523626144	-0.079423496	-0.136505469	-0.128127736	0.16012459	0.076490357	-0.011334612	-0.306333267	-0.461419628	-0.35433005	-0.051534879	0.032989773	-0.06665956	-0.996088966	-1.150499598	-0.946466644	-1.586322875	-1.398738684	-1.839450397	-1.504874789	-2.50543686
D8B26_000012_1							1.13013485128805e-11	1.08088286338877e-11	2.92816866158103e-11	1.25255518686015e-11	9.75666142411363e-11	-2.727423951	-3.891296062	-3.570934281	1.000192988	0.823052815	0.695838285	0.758673807	0.585276998	0.608325136	0.842641247	0.772076379	0.75803477	0.429403014	0.233797827	0.39196347	0.849462284	0.739094877	0.701820397	4.225729531	4.031522357	4.17338484	3.744353367	4.144524998
D8B26_000013		conserved hypothetical protein	CIMG_05652	hypothetical protein			2.78260223190811e-17	1.0881234465163e-17	3.19833347250814e-16	3.05661089608421e-17	5.94238394758711e-16	-1.701695877	-1.752954608	-1.732493841	0.603286134	0.626198405	0.578983985	0.198565585	0.163491678	0.260961333	0.389772858	0.384321714	0.508192522	0.070051844	0.134010232	0.204574227	0.354575379	0.338489343	0.371669087	2.331331305	1.936177935	2.160840721	1.861970331	2.083552881
D8B26_000014		conserved hypothetical protein	CIMG_05651	hypothetical protein	HISTO_AL.Contig317.Fgenesh_histo.47.final_new	HerA helicase domain-containing protein	7.14154402272539e-13	1.06952124285153e-12	4.67266046581809e-12	1.0759257851108e-12	4.11530692568762e-12	-3.636400367	-4.334608906	-4.984074087	0.967759076	1.118057308	0.933858896	0.680918585	0.566499987	0.631094814	0.865912169	1.049904858	1.049877363	0.698534803	0.609309305	0.65322764	0.970670581	1.040137779	1.119320194	5.297987224	4.91815494	5.281024029	4.950829451	5.337689929
D8B26_000015		cystathionine beta-synthase	CIMG_05649	cystathionine beta-synthase			1.19381868384009e-13	3.02430543910149e-13	1.0755806976356e-12	2.75724493077256e-13	8.30966102347241e-13	-4.199677049	-4.416791182	-4.151348299	0.889909221	0.906644871	0.946489787	0.5591216	0.687581054	0.600219171	0.991277191	0.803852026	0.965251073	0.685074409	0.681717274	0.6896007	1.018272628	1.126017357	1.216788168	5.171681993	4.87480332	5.186820514	4.943249749	5.379875479
D8B26_000019		conserved hypothetical protein	CIMG_11587	hypothetical protein	HISTO_ZU.Contig65.Fgenesh_Neurospora.103.final_new	Mitochondr_Som1 superfamily domain-containing protein	1.05499748671005e-07	5.4248239849407e-09	1.66824230264915e-06	8.56638407991618e-09	4.55508817207769e-07	1.567816872	1.470601369	1.218365826	-1.03307421	-0.954455965	-1.034209142	0.155802001	0.253751455	0.155155031	-0.336079427	-0.350197291	-0.938909215	0.229293991	-0.026464307	-0.326123358	0.314896492	-0.011239349	-0.354930772	-2.434979211	-1.236354225	-2.014508615	-1.441789972	-1.452821924
D8B26_000022	ILV5	ketol-acid reductoisomerase	CIMG_05641	ketol-acid reductoisomerase, mitochondrial	HISTO_ZU.Contig65.eannot.1966.final_new	ketol-acid reductoisomerase	2.49467337181632e-19	2.2311233736323e-18	1.37437441139891e-16	3.07431920477952e-18	3.04896578966778e-16	2.10230116	2.124074432	1.992367826	-0.749516798	-0.948833703	-0.763917692	0.09741198	0.123303871	0.231900833	-0.553307658	-0.528978358	-0.484281283	0.333508072	0.28482408	0.237866268	-1.117828914	-1.085748041	-1.295146075	-2.891900075	-1.922895622	-2.594187967	-1.78627902	-3.240950162
D8B26_000025		conserved hypothetical protein	CIMG_05637	hypothetical protein	HISTO_ZU.Contig65.Fgenesh_histo.143.final_new	glyoxalase, conidia-enriched transcript	1.78292991648665e-10	8.405570837046e-07	6.57449480302995e-07	2.2731414720393e-08	3.65705990795559e-08	-1.855441783	-1.640802271	-1.378886762	0.021533087	0.052928575	-0.213237726	-0.289218755	0.201089732	0.054413206	0.263962006	0.475504277	0.34297436	0.352656307	0.236750154	0.383055182	1.066727269	0.955546563	0.970446579	1.588556444	1.631341245	1.985010252	1.965187957	2.630136689
D8B26_000027	MAD2	mitotic spindle checkpoint component MAD2	CIMG_05635	HORMA domain-containing protein	HISTO_ZU.Contig65.eannot.2098.final_new	HORMA domain-containing protein	5.48802407507157e-14	1.24767520680135e-09	3.36657163391302e-10	4.43022796965755e-12	4.97206939311518e-12	-1.995825794	-1.998059516	-2.149378813	-0.259775304	-0.172863416	-0.168110297	0.026962101	0.020592127	-0.125830205	0.437219478	0.616909687	0.48703038	0.515205219	0.404522088	0.717945601	1.168123482	1.310065478	1.165267704	1.842278809	2.017915248	2.549935139	2.593117656	3.260108802
D8B26_000028	GUF1	GTP binding protein Guf1	CIMG_05634	translation factor GUF1, mitochondrial	HISTO_ZU.Contig65.Fgenesh_histo.97.final_new	GTP-binding protein GUF1	5.53536671395811e-16	3.50363107632187e-15	3.62578894392298e-14	1.93813408725149e-15	1.36512808410108e-13	1.673893921	1.941060261	1.757677934	-0.480103653	-0.474020961	-0.620715297	-0.035352348	-0.257482565	0.01536568	-0.612122673	-0.486656704	-0.582009932	0.147792857	0.125319007	0.062777866	-0.635376594	-0.723942907	-0.816103892	-2.315190062	-1.885680716	-2.357749761	-1.676407093	-2.517969653
D8B26_000029		conserved hypothetical protein	CIMG_13481	hypothetical protein	HISTO_ZU.Contig65.Fgenesh_Neurospora.147.final_new	C-x8-C-x5-C-x3-H zinc finger protein	4.67225080572009e-21	7.27415338919762e-20	2.42017137919032e-19	2.47341183853989e-20	1.19187418617652e-19	-1.939534267	-1.861991332	-2.001885575	0.309344378	0.319695881	0.273576185	0.204048806	0.239030842	0.276172956	0.46834963	0.48049642	0.494475327	0.298068439	0.315925014	0.351910287	0.622859524	0.56989451	0.579562977	2.234374221	2.173666397	2.415221861	2.254489728	2.52372119
D8B26_000033		import receptor	CIMG_05626	protein import receptor	HISTO_ZU.Contig65.Fgenesh_histo.120.final_new	s import receptor	7.32894858447064e-18	7.59966422900267e-17	4.26581839790858e-15	7.51400728977023e-17	3.74407893923558e-15	1.607843514	1.617946695	1.669840784	-0.469957128	-0.525801524	-0.509032739	0.129869238	0.005247841	0.142940968	-0.546300329	-0.407392274	-0.357001838	0.146519573	-0.025327645	0.032663515	-0.764485255	-0.841472818	-0.906100579	-2.131752804	-1.539779927	-2.065697844	-1.571072427	-2.470218445
D8B26_000041		conserved hypothetical protein	CIMG_05619	hypothetical protein			4.14639207343026e-07	0.001038449	0.00055025	6.41595217326609e-05	2.06186569298018e-05	-1.605992839	-1.111373414	-2.054450779	0.121270749	-0.467535667	-0.124597772	-0.31420898	0.099125723	0.07757693	0.150840871	0.568834019	0.125987153	0.200090664	0.420378551	0.820456807	0.944169713	1.207869402	0.941558868	1.436785861	1.541815903	1.826528342	2.036474953	2.615630199
D8B26_000042		hypothetical protein	CIMG_11581	hypothetical protein			1.26229899320851e-05	0.000813718	0.003500868	0.000682397	0.00331472	-0.403291304	-2.666699089	-1.408142592	0.310371982	0.178772519	0.272350945	-0.295932016	0.071204071	0.246563339	0.365038044	0.533671724	0.01653215	0.415764496	-0.128864072	-0.347223021	1.029520861	0.80303874	1.007323225	1.739609143	1.496809358	1.746173426	1.509877126	2.425865103
D8B26_000050		mitochondrial large ribosomal subunit	CIMG_05609	mitochondrial large ribosomal subunit	HISTO_ZU.Contig65.Fgenesh_histo.50.final_new	mitochondrial large ribosomal subunit	1.56174210425885e-18	1.38986708618557e-17	2.40971794930769e-16	8.61361394959932e-18	4.68321931659495e-16	2.208455929	2.21144552	2.26488997	-0.528506288	-0.579190637	-0.658943814	0.20915184	0.135494713	0.242961922	-0.527017493	-0.67168191	-0.681480377	0.34890023	0.374689986	0.259859896	-1.355938917	-1.691358312	-1.561732258	-2.8150395	-2.03255047	-2.854467961	-1.899891305	-3.770237564
D8B26_000055	UTP15	WD repeat containing protein 57	CIMG_05605	U3 small nucleolar RNA-associated protein 15	HISTO_ZU.Contig65-snap.166.final_new	U3 small nucleolar RNA-associated protein 15	4.25266922766934e-16	4.58928710797839e-15	1.13114678456866e-13	4.16100191329707e-15	1.42415929560966e-13	1.451202773	1.499238335	1.481208479	-0.436640127	-0.498392035	-0.325321765	-0.162337802	0.128432315	0.01385572	-0.362994863	-0.349318938	-0.38178612	0.133980885	-0.019028238	-0.097575556	-0.700751052	-0.710430711	-0.6633413	-1.896283667	-1.479911442	-1.843736355	-1.461029864	-2.168348786
D8B26_000065		phosphotyrosine protein phosphatase	CIMG_11575	phosphotyrosine protein phosphatase	HISTO_ZU.Contig65.fgenesh_plus.104.final_new	phosphotyrosine protein phosphatase	6.52589965183064e-08	9.34361474418996e-08	8.75097443908928e-06	1.20648779067467e-07	9.18760128001592e-07	1.669794406	1.188504251	1.380523746	-0.267589582	-0.478792817	-1.128861718	0.208774078	0.241872387	0.160232418	-0.657502865	-0.079045044	-0.365104975	-0.070596286	-0.246157858	-0.237745946	-0.731667105	-0.583823093	-0.002813996	-2.034982981	-1.213254863	-1.808724391	-1.588216682	-1.849256436
D8B26_000068		conserved hypothetical protein	CIMG_05593	mediator for replication checkpoint protein 1	HISTO_ZU.Contig65.eannot.2053.final_new	MRC1-like domain-containing protein	9.95277963443497e-14	4.85328619037455e-11	2.55029726066403e-10	2.0049367868844e-12	1.34867307531432e-10	-1.444671097	-1.825971387	-1.733773277	0.219885626	0.170287133	0.090533956	-0.038220295	-0.075058621	0.163390699	0.523379491	0.482623092	0.542980374	0.131356474	0.047092775	0.051647923	0.865857657	0.840712424	0.98794705	1.824722188	1.679885564	2.183289751	1.745456914	2.561832497
D8B26_000072	SRP14	conserved hypothetical protein	CIMG_05589	signal recognition particle subunit SRP14	HISTO_ZU.Contig65.Fgenesh_histo.275.final_new	signal recognition particle 14kD protein	2.77400642858165e-06	1.76929976774073e-06	9.40529354117423e-06	3.90845069218233e-06	5.22368076549908e-05	1.424846195	1.439645128	1.469067625	-0.411479067	-1.063021238	-0.405808821	0.019774674	-0.123283972	-0.627640081	-0.348356385	-0.396026809	-0.22289847	0.38556988	0.077731619	-0.371952877	-0.178392003	0.163619248	-0.831394645	-2.058586665	-1.690377825	-1.753187744	-1.381991059	-1.724902784
D8B26_000084							1.2812480118481e-06	2.28384321997639e-05	7.9517577350477e-06	3.12084103889249e-06	3.55931706625271e-05	-1.961802194	-3.002817558	-4.104157006	0.639606638	0.031457062	0.262044005	1.018037659	0.324426543	0.572771663	0.860833574	0.613562593	0.957736473	0.380512506	-0.123245965	0.352768803	1.363545274	0.881426488	0.933293443	3.31645792	3.618592588	3.829503591	3.226391398	4.040935949
D8B26_000087		conserved hypothetical protein	CIMG_05573	hypothetical protein			3.56862706345414e-13	9.43560947495029e-14	8.45614944567181e-13	2.56708878918046e-13	8.03365362980168e-13	-1.60479826	-1.673469967	-1.814122339	0.509789028	0.468960352	0.521152385	0.288758999	0.22630428	0.303917131	0.293407532	0.377557433	0.405101285	0.145091774	0.33318296	0.382757217	0.174028816	0.325638037	0.336743336	2.193728151	1.965660689	2.052888888	1.970239548	1.974187617
D8B26_000102	LPD1	dihydrolipoamide dehydrogenase	CIMG_05551	dihydrolipoyl dehydrogenase	HISTO_ZU.Contig65.eannot.2106.final_new	dihydrolipoamide dehydrogenase	5.83664188467552e-18	4.88802738942716e-17	6.95730141914143e-16	3.58234103034329e-17	1.60089181443881e-15	2.158414006	2.169257278	2.175590235	-0.57917046	-0.631152754	-0.611155107	0.145170855	-0.081372776	-0.019763041	-0.519424479	-0.62800733	-0.631597963	0.113505867	0.217221736	0.225953014	-0.984254491	-1.078264416	-1.440950175	-2.773735354	-2.155685758	-2.76033889	-1.988004776	-3.339522088
D8B26_000105							4.13685839248709e-13	3.76232710672294e-11	4.54424904554157e-10	7.31650124728011e-12	3.74522357902489e-10	1.299421887	1.539424229	1.484143061	-0.253033669	-0.283797161	-0.131085941	0.152044524	-0.014511303	0.057155657	-0.648832982	-0.204184201	-0.375958007	-0.209742301	0.317909031	0.094575266	-0.813925806	-0.930840616	-1.078761667	-1.661421929	-1.376257439	-1.861796848	-1.401096145	-2.383465638
D8B26_000106		DNA-directed RNA polymerase subunit II RPB10	CIMG_05546	DNA-directed RNA polymerase I, II, and III subunit rpabc5	HISTO_ZU.Contig65.Fgenesh_Neurospora.86.final_new	DNA-directed RNA polymerase N/8 kDa subunit superfamily	3.28714992946464e-14	1.02479358791713e-13	3.32320193499642e-12	8.44833201876424e-14	3.1673545763242e-12	1.686164406	1.885666012	1.726445647	-0.650149347	-0.707795893	-0.809082232	-0.014411672	0.21110787	0.004546628	-0.603184521	-0.236721674	-0.657664428	0.093201736	-0.090976103	0.090685411	-0.671163565	-0.554617569	-0.702050707	-2.48670403	-1.695656771	-2.298297208	-1.724251384	-2.40715299
D8B26_000114		conserved hypothetical protein	CIMG_05537	hypothetical protein			7.19625498076681e-08	3.11569376426221e-06	5.24473029354989e-06	3.56049721905827e-07	2.89632921763707e-06	-3.2540819	-2.058058066	-1.937005093	0.341809927	0.362107707	0.124092446	0.061548701	0.291533466	0.235100055	0.600362607	0.616738771	0.795337051	0.37829038	-0.057334031	0.544757599	0.784961383	1.221157856	0.948681139	2.710811382	2.634450566	3.119293613	2.747100943	3.427162763
D8B26_000118		regulatory protein suaprga1	CIMG_05533	regulatory protein suaprga1	HISTO_ZU.Contig65.eannot.2083.final_new	regulatory protein SUAPRGA1	2.51955290376836e-16	8.94725095243763e-16	6.4818408682394e-15	5.18129122240252e-16	5.4276212069314e-15	2.534511475	2.650987162	2.638742009	-0.605449395	-0.372000453	-0.82479704	0.055517266	0.135513588	0.420529659	-0.584279912	-0.678296663	-0.614257214	0.069771096	0.265631926	0.008410154	-1.480194989	-1.716017187	-1.904321482	-3.211679879	-2.401361298	-3.227547807	-2.502521605	-4.313716697
D8B26_000119		mitochondrial import inner membrane translocase subunit TIM17	CIMG_05532	mitochondrial import inner membrane translocase subunit tim-17			5.37352414096471e-12	4.07025293374461e-11	5.69278317081298e-10	3.06602111014942e-11	6.631665803665e-10	2.184911314	1.998782077	2.065501201	-0.218019019	-0.840451602	-0.826082602	0.203120942	-0.022874045	0.395320529	-0.707120529	-0.691673935	-0.203522197	0.101580959	0.377450354	0.20942308	-0.96914648	-1.137329961	-1.919870086	-2.697935418	-1.895773747	-2.580677011	-1.873235012	-3.436077456
D8B26_000123		conserved hypothetical protein					6.69793013216535e-10	8.92485088667701e-09	8.32586228603331e-09	1.95668802267575e-09	3.54035994856186e-09	2.068114371	1.835031122	2.344916524	-0.31067486	-0.026089215	0.251970239	0.383796498	-0.552261777	-0.258132718	0.026991856	-1.03869416	-0.543261584	-0.625432574	-1.028789147	-0.724727062	-0.614312114	-0.755778257	-0.432667143	-2.112326901	-2.234024343	-2.55341886	-2.842782813	-2.678200822
D8B26_000127		exonuclease	CIMG_05525	exonuclease	HISTO_ZU.Contig65.Fgenesh_histo.62.final_new	exonuclease	1.11172867839955e-10	3.65100056221118e-09	1.1042365120243e-08	1.2766840131448e-09	5.1944431642476e-09	-2.484967581	-2.911874098	-3.672176629	0.496732519	0.445097849	0.437344396	0.261779962	0.312708228	0.20460265	0.663903117	0.531298468	0.78648163	0.344822528	0.49011853	0.424127867	1.081991814	1.103337214	1.484671537	3.460303352	3.259800027	3.676205507	3.410444955	4.225058817
D8B26_000128		conserved hypothetical protein	CIMG_05523	hypothetical protein	HISTO_ZU.Contig65.eannot.2027.final_new	Fig1 superfamily domain-containing protein	9.5896901194478e-10	1.08516977390444e-09	4.1832991539764e-08	2.65027495402631e-09	1.99515771682202e-08	-2.251771831	-2.809922882	-3.136328885	0.802830448	1.00973954	0.717111005	0.26240445	0.119345804	0.065120225	0.61957376	0.839116209	0.502266762	0.286412878	0.407921845	0.150303466	0.797941195	0.727605037	0.890330975	3.5577981	2.864845883	3.346325254	2.994927661	3.523257457
D8B26_000129		conserved hypothetical protein	CIMG_05522	hypothetical protein	HISTO_ZU.Contig65.eannot.2085.final_new		1.58148368231728e-14	1.10910465983024e-10	1.40285603317445e-11	2.54032210844716e-13	2.45469713237398e-11	1.405114494	1.427062629	1.472066639	0.099026134	0.289262346	0.390814398	-0.002638834	-0.047465642	0.010057136	-0.521260814	-0.483171627	-0.576517886	0.159109486	-0.118031978	0.020543618	-1.469752172	-1.097920558	-0.956297367	-1.178112625	-1.447653415	-1.967613763	-1.395885541	-2.599469483
D8B26_000131	SLD2	hypothetical protein	CIMG_11562	hypothetical protein	HISTO_ZU.Contig65-snap.121.final_new	DNA replication regulator sld2	6.36036682592912e-05	6.62932653439253e-09	2.03544936016347e-06	2.98760139446127e-06	9.53643195725012e-06	-1.60288296	-1.947718345	-2.257299726	1.561565373	1.314522541	1.242167817	0.353716707	0.378114808	0.368209658	0.422837882	0.187084547	0.200413338	0.001282882	0.26103999	0.16899749	-0.599463587	-0.361433419	0.308845004	3.301689126	2.29063319	2.195314532	2.049080282	1.715963037
D8B26_000132		sucrase/ferredoxin domain-containing protein	CIMG_11561	sucrase/ferredoxin domain-containing protein	HISTO_ZU.Contig65.Fgenesh_histo.74.final_new	sucrase/ferredoxin domain-containing protein	0.013036757	4.59132411076356e-07	0.000434127	0.000868784	0.001636531	-0.921996357	-2.337407235	-1.685839545	1.809890688	1.400099364	1.603154266	0.249493269	0.337760169	0.284251635	-0.022422475	0.06840593	0.308556746	0.197925923	-0.17550068	0.062518665	-0.789843669	-0.823726059	0.434679366	3.252732116	1.931455225	1.776537503	1.693487625	1.254684049
D8B26_000133		conserved hypothetical protein	CIMG_05519	hypothetical protein	HISTO_ZU.Contig65-snap.124.final_new	C6 transcription factor	0.000104773	4.19695102976199e-08	0.000113933	8.036368378041e-05	0.0009133	-1.280533249	-1.325106432	-1.081196711	1.193098938	0.940509566	1.152115584	0.138162723	0.089162311	0.070736236	0.048604739	0.183619313	0.121648613	-0.137388013	-0.282036106	-0.010810603	-0.250822578	-0.270589733	0.700825403	2.332514588	1.332166524	1.347000385	1.096209857	1.2985771
D8B26_000137	RPS20	40S ribosomal protein S20			HISTO_ZU.Contig65.eannot.2104.final_new	40S ribosomal protein S20	1.08657771261823e-13	1.4097112910008e-13	1.21802686347385e-12	1.31437107909794e-13	1.31256521249354e-12	1.720879842	1.76288844	1.554207916	-0.372881362	-0.752286921	-0.693711941	-0.215898487	-0.058996158	-0.226472297	-0.412852173	-0.399786497	-0.500270923	-0.257992193	-0.179956888	-0.019229321	-0.163226056	-0.362106334	-0.422308646	-2.280090626	-1.847238451	-2.127605402	-1.843229293	-2.002873364
D8B26_000139		fatty acid desaturase	CIMG_05513	fatty acid desaturase	HISTO_ZU.Contig65.fgenesh_plus.139.final_new	fatty acid desaturase	7.05584467018863e-11	1.17940730447189e-08	4.13851782456413e-08	1.16536057071993e-09	2.09852586574999e-08	-1.683677918	-1.392794898	-1.113789565	0.251902906	-0.037069186	0.252066675	-0.001578989	0.097466114	0.074474286	0.446270121	0.496740789	0.244563293	0.248651688	0.121385673	-0.035735647	0.711836532	0.636651269	0.682636858	1.568893052	1.466422569	1.788506401	1.530300602	2.084255019
D8B26_000141		conserved hypothetical protein	CIMG_05511	hypothetical protein	HISTO_ER.Contig17.genewise.69.final_new	hypothetical protein	6.45670372870879e-09	6.13416137000188e-09	1.18211223444164e-07	2.42733356362638e-08	2.32380063792481e-07	-1.659120352	-1.963170122	-2.533994853	0.592250032	0.708534419	0.677416017	0.369629101	0.020119578	0.30530972	0.488503311	0.427575596	0.355559072	0.017195276	0.119934866	0.274234814	0.641073639	0.472890157	0.686059731	2.693279166	2.262727831	2.455030164	2.162858444	2.634307084
D8B26_000145	RTA1	conserved hypothetical protein	CIMG_11559	RTA1 domain-containing protein	HISTO_ZU.Contig65.Fgenesh_histo.157.final_new	7-aminocholesterol resistance protein RTA1	1.43621016244572e-06	0.002684505	0.003742383	0.000320694	0.001920067	-1.028855019	-1.101579243	-1.285380851	0.151278142	-0.52353381	0.30594755	-0.117675162	-0.106011213	0.091236329	0.39028328	0.133371802	0.209881951	0.431327178	-0.033741012	-0.380424058	0.921322333	1.028773294	0.913778509	1.125537218	1.090345345	1.385142291	1.183085441	2.090148106
D8B26_000147		high-affinity glucose transporter	CIMG_05504	sugar porter (SP) family MFS transporter	HISTO_DA.Contig93.Fgenesh_histo.243.final_new	MFS quinate transporter	1.57719251186245e-10	1.62322253807871e-09	6.11512399981159e-09	1.53618315160146e-09	2.2801982764395e-09	-2.07314124	-2.907705727	-3.478530458	0.67475368	0.362636251	0.541373555	0.331271474	0.339645574	0.234285586	0.39377477	0.587112445	0.59138247	0.483684108	0.457292694	0.531842946	1.101572565	0.949721655	0.87902765	3.328048098	3.097107302	3.319155633	3.28713079	3.768934064
D8B26_000148		conserved hypothetical protein	CIMG_05503	hypothetical protein	HISTO_DA.Contig93.Fgenesh_histo.248.final_new		7.35343487405343e-10	1.31065883826978e-08	9.84902245299514e-08	1.12478137599804e-08	8.2204594436582e-08	-2.164743196	-1.384938914	-1.413263565	0.275605547	0.501705744	0.278077354	0.080817646	-0.022531289	0.329237971	0.265280197	0.292483393	0.455713271	0.093933137	0.255226467	0.11972445	0.647886656	0.660711675	0.729073456	2.015397215	1.79612289	2.0176291	1.814450278	2.347926565
D8B26_000152	URA7	CTP synthase	CIMG_05498	CTP synthase	HISTO_ZU.Contig65.eannot.2121.final_new	CTP synthase	1.71589335655887e-16	2.91090427677224e-15	4.33603746827198e-14	1.56056499055286e-15	2.01138247762927e-13	1.860686006	2.01264422	2.006414355	-0.546572967	-0.46750504	-0.469155137	-0.019367891	0.132550762	-0.13097727	-0.55173642	-0.368512005	-0.7098012	0.222223868	0.083500254	0.371864583	-1.24453855	-0.931226256	-1.250491312	-2.454396306	-1.963125613	-2.521997256	-1.728584273	-3.096908821
D8B26_000155		conserved hypothetical protein	CIMG_05494	hypothetical protein	HISTO_DA.Contig93.eannot.2115.final_new	DNA polymerase epsilon subunit C	2.47287354449721e-18	2.36249258569841e-16	2.44674809914061e-16	3.62458706179925e-17	4.12666648534974e-17	-2.668725131	-2.888657762	-2.655292291	0.177684313	0.214322901	0.153691211	0.244799718	0.275160141	0.360838924	0.50078126	0.51729304	0.568367198	0.725130518	0.632016108	0.786195501	0.933755013	0.963639201	1.159000138	2.920057215	3.032452281	3.269339517	3.455427779	3.758393102
D8B26_000156							1.18189778132542e-14	6.24144568550683e-11	1.66595518667965e-11	8.18689604969987e-13	5.9390371128879e-13	-1.77440829	-1.362613648	-1.82979089	-0.147320303	-0.035868172	-0.072494101	0.011512437	0.067253196	0.117881361	0.290611862	0.366669777	0.394564663	0.358455235	0.481268754	0.518258927	0.89153712	0.813551448	0.910930626	1.565563133	1.718983785	2.004361006	2.098495946	2.524077934
D8B26_000157							1.21539386272995e-16	1.16012727743793e-11	2.37411151982273e-12	4.07694741197683e-14	7.12243428478876e-15	-1.336018144	-1.163165159	-1.421605568	-0.173671977	-0.171842684	-0.227637738	-0.139375421	-0.011477927	-0.021995193	0.179961984	0.259994824	0.285610291	0.494126693	0.407534493	0.524533323	0.77813085	0.845445326	0.891452024	1.113863489	1.248405959	1.547434545	1.782742596	2.144078992
D8B26_000158	ILV3	dihydroxy acid dehydratase	CIMG_05492	dihydroxy-acid dehydratase	HISTO_DA.Contig93.Fgenesh_histo.214.final_new	dihydroxy-acid dehydratase	2.91530494594253e-15	2.8864697822782e-11	5.27773795915195e-12	2.35964288940531e-13	7.26729585891656e-12	1.290825865	1.388098578	1.411820149	0.199500719	0.168708612	0.214268107	0.008183385	-0.196145404	0.134287951	-0.275779987	-0.204885509	-0.455998023	-0.037397666	0.127045524	-0.039435655	-1.265261682	-1.105592234	-1.362242731	-1.167331764	-1.38226873	-1.691298363	-1.353769187	-2.60463757
D8B26_000162	TIM23	mitochondrial import inner membrane translocase subunit tim23	CIMG_05487	mitochondrial import inner membrane translocase subunit	HISTO_DA.Contig93.eannot.2164.final_new	mitochondrial import inner membrane translocase subunit tim23	7.1117516033049e-13	6.46864025280811e-12	7.10947778902396e-12	1.63503092988589e-12	1.24733060567463e-11	2.851348006	3.004350191	2.960898081	-2.125902386	-1.826354158	-1.209499478	0.550827389	0.556824553	0.085798139	-0.812236243	-1.373484534	-0.454539683	0.825269706	0.237777418	0.378746535	-1.322499598	-1.324033209	-1.003290729	-4.66696544	-2.54039969	-3.742845828	-2.413805701	-4.151819752
D8B26_000164		predicted protein			HISTO_DA.Contig93-snap.306.final_new	HEAT repeat containing protein	5.33630034936992e-06	0.249800691	0.111603638	0.000173135	0.000327981	-1.358455327	-1.662505097	-1.178882044	-0.409647713	-1.687124166	-0.292946155	-0.573631457	-0.877154774	-0.152207335	0.332790041	0.816371531	1.013952914	0.658897218	0.190594285	1.050237848	1.365809975	1.291748671	1.472151584	0.629307027	0.866269163	2.139716633	2.058884945	2.780091615
D8B26_000167		conserved hypothetical protein	CIMG_05482	hypothetical protein	HISTO_GL.Contig59.Fgenesh_Neurospora.55.final_new	hypothetical protein	4.41944536919703e-17	7.31070345014456e-16	6.97813214576943e-15	3.91594258644269e-16	3.75489027479605e-15	1.801763727	1.804222781	1.698231205	-0.257009113	-0.36517487	-0.440020917	0.122354812	-0.079372962	-0.083006679	-0.308969149	-0.557456721	-0.412530109	-0.08005357	-0.238968477	-0.181932873	-0.893424915	-0.728420763	-0.800231405	-2.121220039	-1.785253564	-2.185820253	-1.927610914	-2.574103761
D8B26_000168							3.40638908217957e-05	0.003661214	0.000707259	0.00034475	0.00089849	-1.13440276	-1.07588245	-2.092333	0.307306803	-0.530185794	0.042137725	0.470538985	0.099211352	0.15673413	0.332924333	0.750917481	0.030961024	0.118105159	0.414646853	0.106090095	0.657512508	0.587176351	0.758541207	1.374972389	1.654031718	1.731594825	1.613595314	2.085358151
D8B26_000170		conserved hypothetical protein			HISTO_ZT.Contig1089.eannot.1543.final_new	serine/threonine protein kinase	1.49193074902696e-05	2.25992791289005e-05	0.000147914	3.08237801090567e-06	2.0110888932768e-05	1.774259281	1.659447988	2.007271823	-0.391321906	-0.581890294	-0.114155676	0.145477608	0.468082535	-0.244912841	0.125100631	-0.641330792	-2.013363945	-0.692383045	-0.81964906	0.039994503	-0.011642345	0.05149972	-0.760484183	-2.167776825	-1.681282421	-2.735476608	-2.302558408	-2.05170534
D8B26_000172		elongation factor 3			HISTO_DA.Contig93.eannot.2161.final_new	elongation factor	4.75839518994734e-21	1.86940468847498e-20	5.43564296184195e-18	9.57912570780447e-20	1.42052754725099e-17	1.907949079	1.897551057	1.854952589	-0.942085347	-0.950622118	-0.967362345	0.131015516	0.104546309	0.15877112	-0.4275921	-0.456820314	-0.365791786	0.286335121	0.364635904	0.303540703	-0.860119466	-0.916310294	-1.122593628	-2.840696644	-1.756217662	-2.300322252	-1.572087665	-2.855249724
D8B26_000175		hypothetical protein	CIMG_05474	hypothetical protein			7.61319693985714e-14	1.45008731647679e-07	2.17034524290419e-09	1.30663107150689e-11	6.266684510496e-10	1.028540445	1.015750264	0.996932699	0.410443885	0.323200547	0.305843907	0.078013377	0.058601673	0.080130192	-0.416832805	-0.290021392	-0.285976226	0.143035652	-0.169643872	-0.151935463	-0.829606787	-1.199672036	-1.096804058	-0.666044948	-0.942245356	-1.345397256	-1.052634314	-2.063427275
D8B26_000179	PRS1	ribose phosphate diphosphokinase Prs1	CIMG_05468	ribose-phosphate diphosphokinase	HISTO_DA.Contig93.Fgenesh_histo.147.final_new	ribose-phosphate pyrophosphokinase 1	0.000480093	0.000202728	5.45803548402192e-05	6.01659635025688e-05	0.000151708	3.830821517	3.258101643	3.881387221	0.84185216	-5.437426536	-0.562983403	1.737615014	-0.187442979	-0.061207451	-0.247587328	-1.348968338	1.184055946	1.343661919	2.204057569	0.826795024	-5.690300825	0.250040151	-5.822471303	-5.264062524	-3.190432701	-3.587340274	-2.238716712	-7.347118615
D8B26_000179_1							8.8376582172941e-05	9.99728839994095e-05	0.000898647	4.4511841410713e-05	0.000423294	1.569498073	2.267499626	1.414152422	-1.56961705	0.211800185	-0.660720377	-0.717944199	0.301268584	0.637092525	-0.172724	0.137353809	-1.777250079	-0.279473624	-0.656598656	0.332367368	0.31103214	-1.174492166	-0.173244581	-2.469728419	-1.665005667	-2.512807407	-1.945334406	-2.128224939
D8B26_000181	MDH1	malate dehydrogenase	CIMG_05466	malate dehydrogenase, NAD-dependent	HISTO_DA.Contig93.eannot.2155.final_new	malate dehydrogenase	2.75135325852639e-15	5.65072699777544e-13	2.74083978575668e-12	8.50017109311302e-14	1.49253434248898e-12	1.600038812	1.545274393	1.618399525	-0.160244479	-0.107504867	-0.060743662	0.001631688	0.157432	-0.013835415	-0.387070688	-0.436131997	-0.336772801	-0.100161127	0.142110809	-0.1307895	-0.904601291	-0.960223966	-1.466807433	-1.698096673	-1.537351674	-1.967750133	-1.628428658	-2.702317462
D8B26_000182		conserved hypothetical protein	CIMG_05465	hypothetical protein	HISTO_GL.Contig285.Fgenesh_Aspergillus.14.final_new	hypothetical protein	5.89771666842438e-10	5.19739623731633e-13	7.35977017116447e-12	8.58768004279495e-12	2.61841748868869e-11	-1.766786817	-1.420570047	-1.472501875	0.696852637	0.742835433	0.609222945	0.376674295	0.432450102	0.373294251	0.227990318	0.431723665	0.344856087	0.23899887	0.234137063	0.284861564	0.005090698	-0.068888631	-0.270240556	2.2407653	1.95300697	1.887519063	1.810629077	1.444636426
D8B26_000188		conserved hypothetical protein	CIMG_05456	hypothetical protein	HISTO_DA.Contig93.Fgenesh_histo.113.final_new		6.69707218845766e-06	0.000819994	0.000182898	0.000152762	0.000224687	-1.349491912	-1.435361512	-2.75488113	0.072917094	-0.23758816	0.259159585	0.75942789	0.231344314	0.029223276	0.379596807	0.377875969	0.261497691	0.667860633	-0.351457468	0.378958259	0.642431822	1.008309943	1.060176898	1.85885099	2.15206049	2.151948351	2.121081964	2.733396057
D8B26_000189		conserved hypothetical protein	CIMG_05455	hypothetical protein			9.38879307176209e-08	8.37257477909186e-06	1.31313914937192e-05	1.93230878617783e-06	4.74530685566575e-06	-1.732956947	-2.591974477	-2.833491584	0.193615449	0.225950804	0.278952836	0.153188111	0.313198533	0.029684393	0.712517909	0.602334583	0.255037023	0.328383611	0.120947247	0.611808901	1.175465912	1.342742939	0.81459476	2.601962904	2.537625152	2.866419325	2.731544478	3.481040202
D8B26_000192		conserved hypothetical protein	CIMG_05452	phosphoric ester hydrolase			1.15802773451402e-10	1.44253890234354e-08	8.28808874460595e-09	1.04411647419395e-08	3.17371930532637e-08	-1.380058269	-1.611044576	-1.584628477	0.18997539	0.377633177	0.037490316	0.184097861	0.41277293	0.227106114	0.158748212	0.11894329	0.32844784	0.211368461	-0.031706007	0.181032394	0.774427078	0.634095718	0.771298546	1.720164661	1.799574903	1.738822035	1.656368516	2.246416894
D8B26_000196_1							0.002599575	0.009523635	0.011188702	0.008480693	0.005191828	-5.733275429	-5.67475512	-5.553702146	0.483067983	1.484950192	0.572548073	-0.982059951	2.165877638	0.806873299	0.778445783	0.141991147	1.513409043	2.187166142	1.050990645	0.780637058	2.140508663	2.012852989	1.824473993	6.47984578	6.368463801	6.573378169	7.084664598	7.642715966
D8B26_000198		6-phosphofructo-2-kinase/fructose-2, 6-biphosphatase			HISTO_DA.Contig93.eannot.2153.final_new	fructose-2,6-bisphosphatase	2.20704318073124e-14	1.38616005167945e-13	3.47267477065927e-12	1.25793734191193e-13	3.07462974826914e-12	1.496928349	1.52050278	1.481388299	-0.54100794	-0.41670299	-0.481734662	0.061305443	-0.137248315	0.12067788	-0.485671791	-0.250008665	-0.387496477	0.047040353	-0.023918221	-0.110432515	-0.583420635	-0.508453135	-0.801747757	-1.982452748	-1.487841679	-1.885301695	-1.522406929	-2.131536543
D8B26_000199		predicted protein					3.19403435621995e-07	0.115801491	0.005551998	0.000334521	2.79985109694148e-05	-1.693215439	-1.454122883	-1.513642156	-0.242586559	-1.68084736	-0.516674954	-0.607882457	0.029745869	0.04354727	0.629215447	-0.132497427	0.274303258	0.873222571	0.739020509	0.621355559	1.440402658	1.742924498	1.447731593	0.772899673	1.389112156	1.847062538	2.313252833	3.104304824
D8B26_000201		myo-inositol transporter	CIMG_05441	sugar porter (SP) family MFS transporter	HISTO_DA.Contig93.eannot.2045.final_new	arabinose-proton symporter	8.91892493121209e-15	6.83121322300865e-14	2.00707085410724e-12	7.08230329963494e-14	1.7031249640604e-12	1.504812417	1.388816932	1.304735656	-0.45871781	-0.368914701	-0.45606633	0.029965289	-0.084692931	0.07067717	-0.444875575	-0.318591632	-0.296741232	-0.037139863	0.167684835	-0.174223466	-0.62178899	-0.669678237	-0.53526153	-1.831770861	-1.398271826	-1.754682739	-1.425620475	-2.01122511
D8B26_000205							3.06608266497464e-08	4.48119077793997e-07	2.64203438143834e-07	1.84552481137161e-07	5.13004783827315e-07	-5.10182559	-2.721377186	-4.922252307	0.639837377	0.678030028	0.420489732	0.671084959	0.801787126	0.894499332	0.932992867	0.728353097	0.851295678	0.229841866	0.839541445	0.752427029	1.435572355	1.566300316	1.303401877	4.827872675	5.040029353	5.096216761	4.808567083	5.684627808
D8B26_000206		conserved hypothetical protein	CIMG_11540	hypothetical protein			3.68996638399901e-09	1.21054653767045e-07	2.32583209741325e-07	1.62508368152341e-07	2.5346021505661e-07	-1.66810532	-2.767126287	-2.439622437	0.315112325	0.421369251	0.449195961	0.456859448	0.17722775	0.29487152	0.257547454	0.424844531	0.314215123	0.493637135	0.007856405	0.274924283	1.13554454	1.04159969	0.810048629	2.673743963	2.586222103	2.604353659	2.57308937	3.273343212
D8B26_000210		RNA helicase/RNAse III	CIMG_05433	dicer-like protein 2	HISTO_DA.Contig93.Fgenesh_histo.59.final_new	dicer-like protein	1.97450142705479e-12	2.48492794394515e-08	7.40199007444194e-07	1.81291469924387e-08	1.43435208785372e-08	-0.97698632	-1.477500046	-0.97201756	0.174559748	0.064783809	0.013656473	-0.288974812	-0.083839708	-0.080879127	0.162378464	0.169151779	-0.008140879	0.204904353	0.042102181	0.162126742	0.958844169	1.032873459	0.902957276	1.23094365	0.996166642	1.241144014	1.289612491	2.109720192
D8B26_000216	RPL3	60S ribosomal protein L3	CIMG_05425	60S ribosomal protein L3	HISTO_DA.Contig93.eannot.2144.final_new	large subunit ribosomal protein L3	1.16185427962188e-17	8.45246598051074e-17	6.34672902786605e-15	1.70988271938839e-16	6.25268056494904e-15	1.777306193	1.735549275	1.802623073	-0.577837464	-0.756559452	-0.616853509	0.141541175	0.127872979	0.035809771	-0.402714283	-0.419574092	-0.359026846	0.022381355	0.228725239	0.038299303	-0.809683876	-0.848867861	-1.11899098	-2.419004607	-1.66996085	-2.161840935	-1.683551645	-2.699365039
D8B26_000223		conserved hypothetical protein	CIMG_05415	hypothetical protein, variant			1.28492551602755e-07	2.88686774990144e-07	1.88493881700141e-06	1.91680971645204e-07	5.96513591002517e-07	1.468462949	1.578057443	1.842305052	-0.641623126	-0.297069752	-0.448972714	-0.127278463	0.346334252	-0.419265208	0.039690035	-0.0467894	-0.907608393	-0.24364493	-0.15241244	-0.72224376	-0.69804268	-0.144942189	-0.424956679	-2.092025529	-1.681695456	-1.995196726	-1.991294444	-2.033772739
D8B26_000224		conserved hypothetical protein	CIMG_05414	hypothetical protein	HISTO_ZZ.Contig127a.Fgenesh_Neurospora.35.final_new	serine/threonine protein kinase	1.70769311284669e-15	7.58667420335183e-14	1.74352220046751e-14	4.41867143901353e-15	4.87018777131921e-15	-3.329244365	-3.477174933	-3.597130059	0.142020808	0.259200252	0.048929981	0.63960918	0.464106271	0.652873582	0.818623802	0.801639146	0.839908193	0.942893153	0.934478167	0.904484569	1.006962493	1.030389586	0.917430174	3.61101536	4.04638804	4.284163385	4.390298604	4.447187393
D8B26_000225							2.62695215290171e-15	3.65020362182261e-13	4.86596896403455e-14	5.43716769401978e-15	9.21261683307544e-15	-3.004659292	-3.253320491	-3.08417323	-0.084796374	-0.005483301	0.028271189	0.387318856	0.512662077	0.467091362	0.867043417	0.804347059	0.903521212	0.749554829	0.94577641	0.889980695	0.984692969	0.985787603	0.90638501	3.091217724	3.570437703	3.976406535	3.966363344	4.07199766
D8B26_000226							2.0230531442675e-13	2.21798443117601e-11	3.57194019884581e-12	8.00666954815164e-13	1.03672268657805e-12	-2.711430602	-2.950991646	-3.475273791	-0.003893419	0.138349632	0.079688864	0.353411854	0.564561027	0.537461727	0.739020157	0.702183115	0.759698383	0.759543487	0.753458562	0.75530558	0.992921634	1.137366803	0.868618633	3.098472899	3.517225814	3.766202633	3.785920774	4.02993474
D8B26_000228		conserved hypothetical protein	CIMG_11531	hypothetical protein			3.36967511101528e-06	0.000198552	3.61307264296901e-05	1.92762611884776e-05	7.65258042043766e-06	-3.048799802	-3.727245087	-5.191154614	0.547092025	-0.944509234	0.2432179	0.875252272	0.668768247	0.316646784	0.778423235	0.891561802	0.750899095	1.278280384	0.897139963	1.363684952	1.579110435	1.586904626	1.134727017	3.942158682	4.577004629	4.756680287	5.162477397	5.391728796
D8B26_000231		pentatricopeptide repeat protein	CIMG_11528	pentatricopeptide repeat domain-containing protein	HISTO_DA.Contig93.Fgenesh_histo.225.final_new	pentatricopeptide repeat protein	1.20010001642628e-18	2.61563280518435e-17	1.03544827920914e-16	9.73425023629264e-18	2.86093544267472e-17	-1.981243082	-2.242165604	-2.072285803	0.317944721	0.293832076	0.28061265	0.181931275	0.169801844	0.247056341	0.419176163	0.408394599	0.521959726	0.392171449	0.463643979	0.452163626	0.706246937	0.68026952	0.760489583	2.395634175	2.297442961	2.552098422	2.531271774	2.813534204
D8B26_000232		conserved hypothetical protein	CIMG_05407	hypothetical protein			1.41279223513574e-17	1.63078401111605e-16	5.42546654218021e-16	7.35941393390379e-17	2.08088824358761e-16	-3.452412661	-3.634900451	-3.672109561	0.547403654	0.568327332	0.592096678	0.409282433	0.410105034	0.436688471	0.789281558	0.763826646	0.774969906	0.723415974	0.60100124	0.743348422	1.125804678	1.19582914	1.078041507	4.151281885	4.001047157	4.358884663	4.275539334	4.715903066
D8B26_000233		phosphatase TPIP gamma	CIMG_05406	dual specificity phosphatase	HISTO_DA.Contig93.Fgenesh_histo.222.final_new	dual specificity phosphatase	9.17006455800915e-17	1.23340866057743e-12	1.26067735737292e-12	1.72940154505957e-14	1.51310917244051e-14	-1.538041553	-1.559691592	-1.57293971	-0.117238038	-0.100156613	-0.032370287	-0.148552423	0.048288917	-0.073339526	0.31433649	0.271985403	0.384821082	0.444695728	0.433607437	0.339072411	1.010317121	0.978962113	0.916243038	1.472608917	1.500389916	1.885060249	1.963306007	2.524174514
D8B26_000243		conserved hypothetical protein	CIMG_05398	hypothetical protein			1.35344804884302e-12	8.88846390872773e-13	5.09325021105559e-12	2.61284368154461e-12	6.86969432248843e-12	-2.681480272	-3.026315657	-2.650005628	0.791195246	0.706440347	0.807574277	0.350783665	0.499145026	0.556667804	0.480681726	0.605029375	0.518076318	0.457462313	0.286998609	0.458239945	0.657874054	0.539916042	0.641716812	3.557821828	3.259212647	3.316593304	3.198106025	3.399715438
D8B26_000246		conserved hypothetical protein	CIMG_05393	hypothetical protein	HISTO_LG.Contig392.Fgenesh_histo.40.final_new	hypothetical protein	6.89743934739776e-07	0.001928779	0.013396764	0.000888861	0.000123349	-1.309205252	-1.106295033	-1.677119764	0.10756822	0.222722853	-0.350844937	-0.640858041	-0.016090129	-0.263421932	-0.289337136	0.361855189	0.234021024	0.61743373	0.079379689	0.455381938	1.438752935	1.006023581	1.130033066	1.348801785	1.060230361	1.44706591	1.776649091	2.539631838
D8B26_000247		conserved hypothetical protein	CIMG_05392	hypothetical protein			2.12012785856398e-10	7.7783530921149e-12	7.781487185933e-11	7.86564394395218e-12	1.5190370851933e-10	1.495051858	1.321313593	1.438160456	-0.822310434	-0.462135847	-0.509099089	-0.211377663	-0.316839522	-0.169400107	-0.400037903	-0.587375053	-0.532575672	-0.068893213	-0.225742339	-0.191643168	0.231498457	0.246247322	-0.234841674	-2.024459545	-1.652501622	-1.920606002	-1.569874476	-1.340183691
D8B26_000249	PRO3	pyrroline-5-carboxylate reductase	CIMG_05390	pyrroline-5-carboxylate reductase	HISTO_DA.Contig93.Fgenesh_histo.191.final_new	pyrroline-5-carboxylate reductase	2.15539429661658e-13	2.22064972811044e-12	5.54567252150267e-12	2.48443029011839e-12	1.25785081196483e-11	1.617956223	1.593032136	1.484516136	-0.347058783	-0.51687572	-0.192053337	-0.208654618	-0.466615359	-0.053182386	-0.287062686	-0.302330796	-0.136745977	-0.083572233	-0.096505573	-0.169747814	-0.429591177	-0.584659158	-0.820848876	-1.916651038	-1.813838519	-1.797168617	-1.681956526	-2.184108088
D8B26_000252		conserved hypothetical protein	CIMG_05387	hypothetical protein	HISTO_DA.Contig93.eannot.1985.final_new	hypothetical protein	5.64855396531982e-16	1.44113084918807e-12	2.00533918611886e-11	2.20957390385885e-13	9.22896938960424e-13	-1.541897276	-1.468387792	-1.729205454	0.16956169	0.107610393	0.085947591	-0.07976994	-0.109154898	-0.10842191	0.323733823	0.244514959	0.343558874	0.252963718	0.092471664	0.243766418	1.147498342	1.103381623	0.921828173	1.697631189	1.476297022	1.884138562	1.777950276	2.63218306
D8B26_000254		lectin family integral membrane protein	CIMG_05385	lectin family integral membrane protein	HISTO_DA.Contig93.Fgenesh_Neurospora.36.final_new	lectin	3.35878238397546e-15	2.80597124142906e-08	1.75536819448682e-08	8.24224960510043e-11	1.7015429656932e-11	-1.007571981	-1.410298686	-1.234353955	-0.210187016	-0.196627707	-0.3521161	-0.242437612	-0.190239966	-0.205116732	0.132899968	0.156181825	0.160498548	0.341726675	0.243776924	0.368831656	1.287858803	1.2894686	1.067706755	0.961602185	1.002486323	1.364460949	1.535936915	2.428772219
D8B26_000255	TIM13	mitochondrial intermembrane space translocase subunit Tim	CIMG_05384	mitochondrial intermembrane space translocase subunit Tim	HISTO_DA.Contig93.eannot.2129.final_new	mitochondrial import inner membrane translocase subunit TIM13	5.31986892336871e-11	7.42151265391792e-08	3.55162672956276e-08	1.38406675651117e-09	2.73324889273275e-09	1.31541079	1.551718219	1.094067682	0.037467671	0.100398733	0.361682474	-0.050524194	-0.007169715	0.199730687	-0.362797675	-0.289940013	-0.257417876	-0.251950231	-0.152988568	-0.621670871	-1.043064339	-0.866802289	-0.756150485	-1.161827891	-1.277613672	-1.62711773	-1.667843026	-2.210016188
D8B26_000256		cAMP-dependent protein kinase type 2	CIMG_13464	AGC/PKA protein kinase			4.28552356621521e-20	1.43155032423966e-15	4.3715745218637e-15	4.31957780064402e-17	5.99375714829864e-17	-1.539906441	-1.509211392	-1.635822562	-0.054390369	-0.139485357	-0.066362855	-0.167728802	-0.112992882	-0.145325848	0.247467408	0.219423534	0.314833646	0.319411031	0.303901414	0.366993317	1.225747677	1.221232169	1.152216312	1.474160876	1.418443834	1.824315238	1.890242	2.759457122
D8B26_000257		stress activated MAP kinase interacting protein	CIMG_13463	stress activated MAP kinase interacting protein	HISTO_DA.Contig93.Fgenesh_histo.158.final_new		2.9681950416714e-22	1.96378009458716e-18	1.87922497712556e-18	3.34225429169744e-20	5.45388970770667e-20	-2.193005696	-2.270399028	-2.246674525	-0.135411891	-0.144528409	-0.14768061	-0.001937951	0.006415915	-0.048637152	0.476434002	0.501109947	0.488446444	0.524206823	0.546979958	0.553487052	1.388630302	1.394713698	1.307851122	2.093686233	2.221412018	2.724201801	2.776712269	3.599589291
D8B26_000258							1.32152835625245e-17	1.68040857016352e-15	1.72646600410432e-15	2.20524239551211e-16	3.64489279892995e-16	-4.012307773	-3.869518547	-4.659198235	0.274178745	0.280138839	0.258274007	0.367576864	0.472378594	0.416719992	0.839752406	0.87575183	0.859158589	0.886012819	0.848145889	0.991871304	1.780404173	1.761645475	1.629015028	4.436170326	4.585057827	5.022841923	5.074360055	5.888326164
D8B26_000271	TAZ1	tafazzin	CIMG_05364	monolysocardiolipin acyltransferase	HISTO_DA.Contig93.eannot.2108.final_new	tafazzin	0.000387968	8.66277250625753e-08	3.26135066612986e-06	1.20023840009734e-05	0.000101438	1.104785532	1.09734258	1.095163787	-1.122794105	-1.498245718	-0.904809211	-0.102353278	0.004911431	-0.92485474	-0.257624103	0.103225138	-0.007683199	0.030639724	0.154912475	0.212187969	0.474054855	0.578602279	-0.037461415	-2.267323769	-1.439909441	-1.162850425	-0.977436856	-0.762825944
D8B26_000273		conserved hypothetical protein	CIMG_05360	hypothetical protein	HISTO_DA.Contig93.Fgenesh_histo.96.final_new	tafazzin, conserved protein	6.89333975903765e-16	3.26638187448517e-14	4.14329304832225e-14	3.68138074084109e-15	1.37144660064737e-14	-1.59738695	-1.857081232	-1.804379227	0.239315707	0.16402934	0.126954415	0.175567996	0.191103502	0.222943447	0.356027847	0.476416153	0.471306705	0.331514134	0.343460612	0.335677979	0.69323863	0.643560649	0.487730294	1.927668151	1.946595905	2.183849014	2.086337796	2.356964977
D8B26_000274	DBP9	ATP-dependent RNA helicase	CIMG_05359	ATP-dependent RNA helicase DBP9	HISTO_DA.Contig93.eannot.1953.final_new	ATP-dependent RNA helicase DBP9	4.38606465585964e-13	1.61051214717165e-12	7.46901413804131e-12	9.425833700703e-13	1.41564923209331e-11	2.359298419	2.601797267	2.358596736	-0.76198007	-0.592746804	-1.119958958	0.041380831	-0.048238555	0.060814523	-0.305013129	-0.496068099	-0.76856558	0.041399967	0.185435974	0.5021143	-1.887441268	-0.986583105	-1.184242448	-3.267958205	-2.424050311	-2.984739473	-2.213902721	-3.774570467
D8B26_000281		conserved hypothetical protein	CIMG_05278	hypothetical protein	HISTO_DA.Contig93.Fgenesh_Aspergillus.14.final_new	GIG1(induced by GlcNAc in Ca), DUF3605 superfamily domain-containing protein	8.13035546430754e-12	2.40500126747527e-10	1.4753873496972e-10	4.2315355785066e-11	7.6536598707894e-11	1.565423382	1.630653913	1.588877463	0.109247162	-0.474656293	0.091647628	-0.353648024	-0.068753283	-0.319720225	-0.065024741	-0.407648455	-0.454011112	-0.44131863	-0.296460106	-0.467898008	-0.484829178	-0.709968544	-0.441912949	-1.674291415	-1.837865027	-1.906210929	-2.005005462	-2.143445534
D8B26_000285							5.07721109297516e-08	3.15163766560152e-06	6.72563999755489e-06	1.35593333198103e-06	5.09263462471992e-06	-2.920813368	-1.944755219	-3.589236992	0.564047147	0.348777116	0.215085132	0.123877629	0.528306779	0.038341762	0.30995153	0.727944678	0.64953425	0.206163669	0.213198745	0.475168755	1.542037624	1.440305792	1.072064971	3.185284804	3.039900612	3.358986914	3.096792102	4.150592854
D8B26_000294		DEAD box helicase	CIMG_05263	DEAD/DEAH box helicase	HISTO_DA.Contig93.Fgenesh_histo.24.final_new	DEAD/DEAH box helicase	6.7980057513572e-17	1.89150263857987e-17	2.2414705355287e-16	7.27310737068703e-17	6.18260176054127e-16	-2.070221504	-2.082305866	-1.806990292	0.671721082	0.636733567	0.697012155	0.315344501	0.406448415	0.359648828	0.464004441	0.400986052	0.371236431	0.20846449	0.182686929	0.213043813	0.320516509	0.357612739	0.354057712	2.660777931	2.353221456	2.403059163	2.194187866	2.336433678
D8B26_000299		electron transfer flavoprotein alpha-subunit	CIMG_05258	electron transfer flavoprotein alpha-subunit	HISTO_DA.Contig93.eannot.2122.final_new	electron transfer flavoprotein alpha-subunit	3.83908851139926e-13	1.29906426268221e-12	9.65195881878388e-12	8.22266867073604e-13	2.60925357745361e-11	2.41815953	2.289629799	2.616082123	-1.463939085	-0.969402998	-0.868583929	0.304874059	0.128838091	0.135436934	-0.401224233	-0.416741244	-0.63857846	0.556297046	0.641428722	0.095343834	-1.723175522	-1.143546027	-1.560898642	-3.550203116	-2.250449711	-2.94011583	-2.0036187	-3.902925363
D8B26_000300		conserved hypothetical protein	CIMG_11502	ribosome biogenesis protein UTP30	HISTO_DA.Contig93.eannot.2120.final_new	electron transfer flavoprotein alpha-subunit	8.16503573687569e-17	3.22105162251369e-16	4.54568996356375e-15	1.89459276499848e-16	3.75489027479605e-15	2.570717497	2.604836463	2.485440521	-0.786162343	-1.163943702	-0.852906926	0.420439742	0.277381096	0.342190228	-0.471560296	-0.575375919	-0.784794717	0.381876287	0.186422972	0.095732548	-1.416817991	-1.606534633	-1.706940828	-3.481469978	-2.210362532	-3.180996565	-2.318418988	-4.136628706
D8B26_000310							0.000264236	8.29593728662331e-05	0.014309045	0.001577473	0.003707967	0.939218527	1.831728886	1.239086044	-0.409027284	-1.591084173	-1.185410523	0.029368525	0.623275474	0.284869576	0.374124142	-0.272013047	-0.363938282	0.29360606	0.080183401	-0.379183648	-1.358531634	-0.086142524	-0.050129521	-2.375971871	-1.013363199	-1.42615837	-1.315437903	-1.809204513
D8B26_000316		mitochondrial carrier protein	CIMG_05238	mitochondrial carrier protein	HISTO_DA.Contig93.Fgenesh_histo.361.final_new	mitoferrin	4.17213395574219e-17	3.2446375980466e-16	4.39574329548625e-15	2.01498299061976e-16	1.24505215799506e-14	2.123722275	1.902668502	2.099470896	-0.719064217	-0.501470715	-0.623815769	-0.065442588	0.091804049	0.035193778	-0.666258387	-0.583987133	-0.584726665	0.205002321	0.31370627	0.173542051	-1.069730253	-1.077449062	-1.053165351	-2.661008464	-2.018850276	-2.653648815	-1.816264081	-3.10845926
D8B26_000318							0.003518109	0.000455435	0.002629571	0.018199662	0.029509952	-2.895323583	-0.514875178	-2.7157503	1.334440345	0.682898174	1.340110591	0.718388371	0.368878848	0.813424749	-0.000986349	-0.235069898	0.144509319	0.546526791	0.528195147	-1.56463292	0.915450712	0.055389527	0.478425653	3.172894798	2.671343159	2.035068779	1.906501678	2.511536211
D8B26_000321	CDC3	septin AspB	CIMG_05234	septin AspB	HISTO_DA.Contig93.Fgenesh_histo.365.final_new	cell division control protein 3	6.29379033435455e-16	3.77171173089974e-13	9.42240450291148e-13	2.81010987807434e-14	7.10376657804508e-13	1.566102992	1.425557535	1.784524562	-0.022753236	-0.011450735	0.070901585	0.148486833	-0.004141964	0.086602234	-0.361405227	-0.442401356	-0.306433991	0.072931063	-0.076815531	0.041999328	-1.309206623	-1.363977123	-1.298520342	-1.576698278	-1.513479481	-1.949370095	-1.567921099	-2.913146112
D8B26_000322		conserved hypothetical protein			HISTO_DA.Contig93.Fgenesh_Aspergillus.127.final_new	hypothetical protein	1.09330690486778e-10	2.85378549054134e-10	4.09087234185864e-08	4.82849338827985e-10	8.26515336310724e-09	1.87328396	2.063048803	1.772048136	-1.459194535	-0.900169721	-0.690416281	0.402800787	0.303463519	0.523715797	-0.336893918	-0.829633431	-0.412086365	0.217823707	0.063963482	-0.088807126	-0.698478146	-0.718562989	-1.08590568	-2.935340211	-1.497166738	-2.398608394	-1.826415028	-2.743064695
D8B26_000324	MRPL16	mitochondrial large ribosomal subunit protein L16	CIMG_05231	ribosomal protein L16	HISTO_DA.Contig93.Fgenesh_histo.171.final_new	60S ribosomal protein L16	3.19918650835196e-12	1.37031851652489e-11	1.57403879235783e-10	8.74033506167813e-12	8.64486596265829e-11	2.24641867	2.354907439	2.221495285	-0.895800026	-0.954602346	-0.944157714	0.501730972	0.212451586	0.018435597	-0.363864489	-0.3009663	-0.719267057	0.183648651	0.111877749	-0.4081369	-1.207476635	-1.120403061	-0.936291419	-3.205460418	-2.036434472	-2.770267833	-2.297783731	-3.360191886
D8B26_000326	COX11	mitochondrial cytochrome c oxidase assembly factor	CIMG_05229	mitochondrial cytochrome c oxidase assembly factor Cox11p	HISTO_DA.Contig93.eannot.2098.final_new	mitochondrial cytochrome c oxidase assembly factor	9.00132789592425e-08	2.0431855179578e-08	1.86116543641205e-07	4.9519354396168e-08	1.86660032973917e-07	1.717877965	1.547197464	2.13720483	-0.98944894	-1.554834468	-0.666296504	-0.020538413	-0.163597059	-0.295552079	0.160911461	-0.404975725	-0.594417466	-0.091559304	-0.741246354	0.018368391	-0.027489964	0.242012793	-0.273616631	-2.850878129	-1.953592259	-2.084319261	-2.023892731	-1.80819818
D8B26_000328		conserved hypothetical protein	CIMG_13444	hypothetical protein			0.000825536	0.003033945	0.005289838	0.110697432	0.004819467	-1.603453719	-1.54493341	-1.423880437	0.373923047	1.006476897	0.103601482	0.766332652	0.462809334	-0.107699111	-0.583585604	-0.165592456	-0.596042296	0.809827502	0.23510251	0.016743561	1.359323669	0.705713361	0.185333015	2.010952257	1.895195231	1.051362736	1.920393126	2.26033363
D8B26_000329		HD domain-containing protein	CIMG_05226	phosphoribosyl-aminoimidazole-succinocarboxamide synthase			2.64639312667222e-06	1.50037781295254e-05	1.94996748064038e-05	3.12867800370378e-06	3.37161301632077e-06	-2.35905381	-2.506984378	-1.331483621	0.408604365	-0.086818604	0.423665661	0.040789795	0.457689644	0.175520048	0.652776986	0.575639044	0.382697739	0.665871955	0.543632757	0.398646994	0.390917206	0.909141489	0.258746728	2.344313106	2.316896182	2.608113375	2.633642276	2.612073509
D8B26_000330		integral membrane protein	CIMG_05224	integral membrane protein			0.000324229	0.08071264	0.024203382	0.018967601	0.004421553	0.895355529	1.660144636	1.074928812	0.645866398	0.019198895	0.486933513	0.441712215	0.29865357	-0.561361492	0.169796472	-0.32974822	0.172687744	0.249743062	0.311954846	-2.021881321	-1.12676019	-0.642866974	-1.744357495	-0.814125623	-1.153096531	-1.171945702	-1.669588268	-2.37853726
D8B26_000341		ATP synthase oligomycin sensitivity conferral protein	CIMG_05216	ATP synthase F1, delta subunit			2.55186324798944e-13	9.57199310417294e-13	4.98250220150778e-12	1.38460003581678e-12	2.14003462713342e-11	1.7062325	1.918786438	1.653217594	-0.445076237	-0.684720617	-0.74042832	-0.177725969	-0.467938308	-0.067341627	-0.122476969	-0.386743523	-0.438447136	0.063519923	0.007838319	0.041753081	-0.652503579	-0.500750263	-0.707195305	-2.378748335	-2.003004224	-2.080332989	-1.71987238	-2.379465752
D8B26_000343							3.87874026969246e-08	8.3158350951471e-08	9.32278256822919e-08	4.88131148558514e-08	8.04279769902204e-08	-2.711204776	-4.768161684	-2.772639593	0.563077819	0.626008881	0.695633328	0.746387976	0.788742839	0.369512333	0.585503545	0.772171147	0.865956055	0.867555542	0.541127304	0.513992758	0.755005228	0.810172451	0.751158847	4.049499048	4.05771297	4.170748456	4.089194303	4.195832342
D8B26_000346		conserved hypothetical protein	CIMG_05211	hypothetical protein	HISTO_ZU.Contig2.genewise.10.final_new	hypothetical protein	2.28978459289342e-13	6.46326871470548e-13	1.15414519203077e-12	4.74335604771732e-13	1.76191440132723e-12	-3.625944297	-3.142118153	-3.083800935	0.692628898	0.712143456	0.565971414	0.575475535	0.643006449	0.561286469	0.711724028	0.695723949	0.738562076	0.513545351	0.425605656	0.512101288	0.924149092	0.905497429	0.674442294	3.950952336	3.888038524	4.01172451	3.781859265	4.127437117
D8B26_000349	ARG8	acetylornithine aminotransferase	CIMG_05206	acetylornithine/succinylornithine family transaminase	HISTO_DA.Contig93-snap.136.final_new	acetylornithine aminotransferase	2.95754507914886e-12	4.14147184936513e-10	1.32909542297886e-09	7.79449415213134e-11	5.69390272268032e-09	1.434063986	1.576161429	1.235412436	-0.07112074	-0.276562405	-0.16087006	0.216319305	-0.039949951	-0.282440492	-0.253695947	-0.14055738	-0.555659256	0.038038604	0.250284996	0.176921113	-0.941984641	-1.110168122	-1.094192872	-1.584772529	-1.459569096	-1.767805527	-1.279110997	-2.472001438
D8B26_000357		alpha/beta hydrolase	CIMG_05194	alpha/beta hydrolase	HISTO_DA.Contig93-snap.60.final_new	alpha/beta hydrolase	8.10104966161052e-07	3.41443126345723e-07	2.82517397911972e-06	2.40323335510962e-06	5.90394876606554e-06	-1.231202525	-1.989818158	-2.173619766	0.699556453	0.730521158	0.350594439	0.254850155	0.322779168	0.299570674	0.213418245	0.611915218	0.126914643	0.244648521	-0.067177842	0.338495274	0.599852802	0.260828613	0.407872928	2.376379176	2.075888396	2.061399313	1.97174779	2.1988964
D8B26_000362		conserved hypothetical protein	CIMG_05173	hypothetical protein	HISTO_DA.Contig93.Fgenesh_Aspergillus.11.final_new	hypothetical protein	6.91850531760587e-08	1.30771018004582e-08	9.37705833576998e-08	3.89399024125156e-08	2.04829322717332e-07	-1.833816722	-1.608646543	-2.625097094	0.688127958	0.593492002	0.646877156	0.351051933	0.405254994	0.317417168	0.458054263	0.317261533	0.53303868	0.177323994	0.440373049	0.136405384	0.222595738	0.119159439	0.661127068	2.648613612	2.362503993	2.455898109	2.240610031	2.339524651
D8B26_000367		DUF726 domain-containing protein	CIMG_05169	hypothetical protein	HISTO_DA.Contig93-snap.121.final_new	DUF726 domain-containing protein	1.64335476693549e-12	9.0664335799436e-11	5.88702189322132e-10	2.88503283912366e-11	7.60536090132687e-11	-1.614186193	-1.431486472	-1.887978528	0.288838648	0.243189635	0.198625886	0.022043198	0.092228591	0.097419905	0.284565205	0.366605484	0.420233212	0.354580329	0.227314313	0.274194041	0.802242998	0.662190952	0.599378794	1.882215663	1.70924828	1.99786244	1.930986506	2.322811037
D8B26_000369	TSR1	pre-rRNA processing protein Tsr1	CIMG_05167	pre-rRNA processing protein Tsr1	HISTO_DA.Contig93.fgenesh_plus.84.final_new	ribosome biogenesis protein TSR1	3.61394341079203e-16	5.75665128134701e-15	9.72978364581401e-14	1.00487613631905e-14	2.39936606451886e-13	1.693247718	1.56650504	1.540538327	-0.49997215	-0.487815151	-0.417151485	-0.022304425	-0.174807916	0.060776617	-0.289520832	-0.121949813	-0.36607878	-0.014261689	0.234961329	0.035308574	-0.887417591	-0.865151543	-0.984906229	-2.070539008	-1.648924681	-1.876667911	-1.52885975	-2.514585139
D8B26_000373		conserved hypothetical protein	CIMG_05163	hypothetical protein			0.000380356	0.823851425	0.03008933	0.019735952	0.081210799	-1.027589439	-0.969069129	-2.432978657	-3.137675513	-0.619292684	0.148951046	0.794709137	0.651650491	-0.183911527	0.281785294	0.699778442	0.607853208	0.201267212	0.521460174	-0.544895682	1.560792435	2.129574548	1.317590645	0.21345007	1.874938156	1.980439372	1.511402684	3.133232588
D8B26_000376		predicted protein					3.02508062302413e-06	0.001082335	0.002247863	0.000107149	0.000131677	-2.753058025	-2.694537716	-1.351092321	-0.21928791	0.19129163	0.111538453	-0.238881745	0.435195553	-0.629272194	0.651473941	-0.237194249	0.9446689	0.373919011	0.484047581	0.765259641	1.556169777	1.252102868	1.357656805	2.306012889	2.151193318	2.833987417	2.814424014	3.669592359
D8B26_000379	MUS7	conserved hypothetical protein	CIMG_05124	hypothetical protein	HISTO_DA.Contig93-snap.113.final_new	DNA repair protein Mus7	5.1717619962181e-18	8.73104927534574e-17	2.78705196228805e-16	3.33260219418213e-17	1.56288264441889e-16	-2.195318776	-2.400380488	-2.253273624	0.332306132	0.377966935	0.342219368	0.236786372	0.278433771	0.274191734	0.538612342	0.509601574	0.515955041	0.314319048	0.44435719	0.379500238	0.717969018	0.70001483	0.886739297	2.633044961	2.546167602	2.804391137	2.657679908	3.051382563
D8B26_000380		conserved hypothetical protein			HISTO_DA.Contig93.Fgenesh_histo.17.final_new		7.28418793898899e-07	0.006623068	0.000699614	1.02931475597527e-05	1.8773330591854e-05	1.173396573	1.497650439	1.181017174	0.547579	0.47751876	0.62909113	-0.103662403	0.192163193	0.585735174	-0.441166488	0.105150757	-0.677541455	-0.017211987	-1.637810028	-0.271206476	-0.67442662	-1.194082471	-1.372194273	-0.732691714	-1.054678463	-1.686316524	-1.828994313	-2.377506346
D8B26_000388	DIC1	mitochondrial dicarboxylate carrier	CIMG_05117	mitochondrial dicarboxylate carrier	HISTO_DA.Contig93.Fgenesh_histo.5.final_new	mitochondrial dicarboxylate transporter	1.27060232831576e-06	6.12728903766883e-11	1.3843489922737e-09	3.57126794203296e-10	1.47956934011035e-08	1.158737945	1.340867337	1.233167724	-0.998192993	-1.1931632	-0.62083968	-0.391036541	-0.348349668	-0.252607568	-0.577434214	-0.267154883	-0.361713975	0.049655119	-0.347014827	0.161341721	0.481932825	0.371657922	0.560146956	-2.178099882	-1.573233554	-1.653709419	-1.266990574	-0.77328364
D8B26_000390		mitochondrial co-chaperone GrpE	CIMG_05115	co-chaperone GrpE	HISTO_DA.Contig93.eannot.2005.final_new	mitochondrial grpe	4.74103956808058e-15	3.93858310754944e-15	5.15670090019692e-14	3.53030123114372e-15	1.47054633945814e-13	1.980864514	1.978041043	2.11265328	-0.932990526	-1.039782465	-1.188660002	0.024938444	0.00844376	-0.373254329	-0.666154529	-0.625015686	-0.752849851	0.141300771	0.097215817	0.072089242	-0.190873015	-0.46506482	-0.180901648	-3.07270323	-2.136061259	-2.712812482	-1.914855452	-2.304532825
D8B26_000391		conserved hypothetical protein	CIMG_13421	hypothetical protein	HISTO_DA.Contig93.Fgenesh_histo.372.final_new	hypothetical protein	7.85266707604566e-10	9.29278628110052e-06	2.64015390439894e-06	1.07224046096481e-07	8.04924127473794e-08	-2.293161052	-3.05776298	-2.730259129	-0.547430715	-0.325212884	0.087737932	-0.033086052	0.246885592	-0.276574279	0.339281796	0.613604584	0.763302525	0.818435295	0.496092258	0.690556387	1.828146057	1.697992984	1.681451681	2.420015722	2.671231798	3.270802099	3.377738095	4.421783856
D8B26_000392							1.81771627018107e-09	0.000248874	0.000120223	1.7327098759888e-07	4.88070741094814e-06	-2.215306622	-1.769763189	-1.648710216	-0.712949459	-0.178325989	-0.134343797	-0.059177862	-0.374703704	-0.272093036	0.699068365	0.678619409	0.748577426	0.309005912	0.156865228	0.169831825	1.451077764	1.764979603	1.387348342	1.531736621	1.646172277	2.600986572	2.110423906	3.425342803
D8B26_000393							4.02755415853736e-05	0.128524574	0.006964774	0.001825148	0.001813547	-1.983633577	-0.702720846	-3.389022795	-1.771791557	-0.196825199	-0.276578376	0.225688122	0.387484058	-0.040419991	0.621197039	-0.256265696	0.990610983	0.540678957	1.150378536	0.08402268	1.404449646	1.612414651	1.600333366	1.224764938	2.194197462	2.542449738	2.56772469	3.545350086
D8B26_000398		nudix/MutT family protein	CIMG_05103	nudix/MutT family protein	HISTO_GL.Contig233.eannot.1167.final_new	NUDIX/MutT family protein	1.34556856139101e-11	5.05836303503686e-11	5.64221642676916e-10	4.1781557282388e-11	1.76337455563149e-09	2.4878441	2.268683228	2.389736201	-1.207204475	-0.563290763	-1.005614019	0.519505149	0.177137695	0.304201407	-0.799716309	-1.481258835	-0.443785595	0.787783849	0.387359211	0.394292573	-1.098564783	-1.43180751	-1.685301124	-3.322429095	-2.055250418	-3.208901174	-1.828713737	-3.797221211
D8B26_000400		conserved hypothetical protein	CIMG_05100	hypothetical protein			9.97833114692282e-07	0.000169636	0.000382616	0.000117459	0.0005286	-1.502040409	-2.180485693	-3.644395221	0.405795425	0.095290171	0.41146567	0.406414811	0.132111632	-0.115220171	0.468918106	0.276857773	0.353367922	-0.38211813	0.388046122	0.314077082	1.784312928	1.259194902	1.528407081	2.724133811	2.550930881	2.786397557	2.470118836	3.928222946
D8B26_000401		conserved hypothetical protein	CIMG_05099	hypothetical protein	HISTO_GL.Contig233.Fgenesh_histo.49.final_new		5.17112246152046e-11	6.25802304554687e-09	6.58891486702418e-08	9.58960776188833e-10	1.10243509545017e-08	1.302801355	1.455341574	1.192868021	-0.179253497	-0.001781866	-0.243124185	0.342198052	0.000973101	0.02265068	-0.276939806	-0.139755765	-0.540170721	-0.226213355	0.085992347	-0.132366602	-0.863704274	-1.185510944	-0.614004116	-1.464786977	-1.203683657	-1.670334212	-1.431318529	-2.210908542
D8B26_000406		cytochrome c					2.2065938695175e-15	1.09799662191249e-14	7.90217138945561e-12	4.66144827435238e-14	2.93286108901067e-11	1.808376252	1.771923638	1.643544503	-1.071486067	-1.051308013	-0.874115949	0.290400196	0.30292062	0.375491201	-0.259368668	-0.286515051	-0.51114622	0.561033476	0.487455332	0.308090514	-1.155829622	-0.903113365	-1.43635278	-2.743363879	-1.420209429	-2.110139916	-1.285008392	-2.90675417
D8B26_000407		conserved hypothetical protein	CIMG_05095	hypothetical protein	HISTO_GL.Contig233.Fgenesh_histo.10.final_new	hypothetical protein	2.69933936494295e-14	1.37254622930945e-13	4.5330525164885e-11	7.14502922597191e-13	1.87648442516739e-09	1.669572725	1.62204083	1.65454014	-1.142980749	-0.852275689	-0.887116444	0.085917307	0.40810147	0.106206913	-0.30020534	-0.300554836	-0.370843103	0.685415042	0.65470338	0.37611885	-1.005994511	-0.957119015	-1.44552697	-2.616118844	-1.444689913	-1.977476915	-1.071696947	-2.787193496
D8B26_000416		conserved hypothetical protein	CIMG_05086	hypothetical protein	HISTO_LF.Contig359.Fgenesh_histo.298.final_new	SET domain-containing protein	1.50136823070872e-10	1.15852500084635e-09	2.35597287599123e-09	3.30486833182363e-10	1.22439043324089e-09	2.038304781	2.22274753	2.673459641	-0.640389182	-0.044664264	0.187966882	0.022190105	0.210337368	-0.412680015	-0.63913733	-0.69846596	-0.715808327	-0.565621784	-0.902150948	-0.411972712	-0.782965379	-0.669735925	-0.87141448	-2.48003643	-2.357313059	-2.985004019	-2.907686734	-3.07286715
D8B26_000417							2.24485000569872e-06	0.000391392	0.001021695	0.000243334	0.000218409	1.299405287	2.071621411	2.044575746	-0.699649475	0.027319976	0.890983271	0.062810174	-0.080248472	0.800396544	-0.002654693	0.208887578	-0.124045756	-0.289623652	0.320075927	-0.428797739	-1.118639109	-2.509215011	-2.473202008	-1.735898931	-1.532035487	-1.786852507	-1.952581062	-3.846617396
D8B26_000421		carboxypeptidase	CIMG_05080	carboxypeptidase	HISTO_GL.Contig303.Fgenesh_histo.5.final_new	carboxypeptidase	2.24959648896544e-17	3.96639751745801e-16	1.53917237089244e-15	1.48860087576828e-16	1.51112655799233e-15	-2.484205836	-2.610900399	-2.476731926	0.464775586	0.435967383	0.401808364	0.346757601	0.273740154	0.258561161	0.572369205	0.648886049	0.6042405	0.326449509	0.243540288	0.299405522	0.798014384	0.881879	1.015443457	2.95922891	2.816964583	3.131127639	2.817420251	3.424443788
D8B26_000426	MED1	transcriptional regulator Medusa	CIMG_05073	transcriptional regulator Medusa	HISTO_GL.Contig118.eannot.1004.final_new	transcriptional regulator medusa	2.71354281786064e-20	1.44379412789752e-16	1.29402813159281e-15	8.2206516330107e-18	5.89193639973629e-16	1.213508664	1.22186383	1.300082532	0.006639904	-0.01932373	0.049562094	0.191751276	0.111626828	0.14930778	-0.334125189	-0.278756913	-0.30937407	0.107408739	0.085941435	0.034954227	-1.10710441	-1.150594207	-1.273368791	-1.231645928	-1.093915431	-1.552902113	-1.166789889	-2.422060807
D8B26_000435	BMS1	ribosome biogenesis protein	CIMG_05061	ribosome biogenesis protein	HISTO_GL.Contig285.eannot.1079.final_new	GTP binding protein Bms1	7.55924409950393e-19	2.12457866801129e-17	2.02967255360973e-15	3.22603425993175e-17	2.0280760220947e-15	1.413678393	1.349829395	1.325727205	-0.387606846	-0.402230724	-0.439819949	0.132373852	0.107337181	0.080499279	-0.353288335	-0.22870791	-0.307876998	0.094850462	0.129062782	0.073433332	-0.941050517	-0.809979404	-0.836231197	-1.773542591	-1.257490307	-1.664904802	-1.265909466	-2.224451349
D8B26_000438		hypothetical protein	CIMG_05058	meiotic chromosome segregation protein			1.58713432078113e-13	5.12208695922638e-13	1.57832483312704e-12	2.91656597640723e-13	8.1505553619157e-13	-2.227829266	-2.236947673	-2.026396549	0.407149519	0.374419761	0.476257862	0.267343073	0.331797672	0.30108083	0.337303023	0.567494464	0.578186056	0.271800116	0.415361845	0.532962769	0.520244235	0.53687963	0.572892633	2.587846851	2.469059076	2.662015577	2.566245315	2.711974373
D8B26_000446		propionyl-CoA carboxylase subunit beta	CIMG_05051	propionyl-CoA carboxylase	HISTO_GL.Contig285-snap.18.final_new		1.3333186941283e-05	8.19287984369618e-09	1.44054865809299e-07	1.44930522773421e-07	1.53510238991079e-07	-1.187704806	-1.42726585	-1.951547995	0.609099715	0.8435223	0.638578861	0.361760224	0.291897459	0.399518849	0.299152888	0.486223816	0.212273836	0.343005499	0.386767403	0.30074822	-0.4358242	-0.302063961	0.131857743	2.198377511	1.855925908	1.81786618	1.847439674	1.309504796
D8B26_000448		conserved hypothetical protein	CIMG_13411	hypothetical protein			7.93930741605766e-08	2.03496132798132e-05	9.83002435982929e-06	1.57782636103772e-06	2.6630002327791e-06	-2.416561784	-2.358041474	-2.236988501	-0.219219333	0.218243501	0.21064011	0.012725599	0.182824839	0.437384464	0.579058785	0.32386225	0.584276986	0.498540703	0.583149238	0.292640503	1.249822602	0.851633515	1.206007998	2.39933211	2.554124994	2.856937045	2.796435128	3.43586119
D8B26_000450		DNA mismatch repair protein	CIMG_05047	DNA mismatch repair protein MutL	HISTO_GL.Contig285.Fgenesh_Aspergillus.22.final_new		8.16503573687569e-17	9.56480147050341e-18	2.44674809914061e-16	4.85145434217034e-17	4.64759030483733e-16	-1.814233497	-1.749440591	-1.86598576	0.660249985	0.715620475	0.67772462	0.206952662	0.322392471	0.298416076	0.394411088	0.453113309	0.359383534	0.168970826	0.183252622	0.224212268	0.240137063	0.304065522	0.220757328	2.492563763	2.085551491	2.207069	1.999867117	2.06403378
D8B26_000455		SNF2 family helicase/ATPase	CIMG_05042	SNF2 family helicase/ATPase	HISTO_GL.Contig285.Fgenesh_histo.27.final_new	transcription termination factor 2	8.13724242692753e-21	1.60420772315639e-19	1.22775849197881e-18	7.53165193117596e-20	8.44362840911702e-19	-1.676907395	-1.650136205	-1.734394877	0.290345405	0.335309703	0.295989893	0.198294863	0.152127416	0.200324564	0.415677463	0.417707704	0.418176763	0.18374101	0.21869893	0.205692813	0.543026072	0.567541807	0.61878407	1.993108099	1.869609829	2.103590409	1.887802928	2.26332619
D8B26_000457		conserved hypothetical protein	CIMG_05040	hypothetical protein	HISTO_GL.Contig285.eannot.1066.final_new	DUF3431 superfamily domain-containing protein	2.23805713426454e-16	2.64704634430476e-11	9.88747332439458e-12	1.04012443846273e-13	2.79785025713449e-13	-1.609567586	-1.651014185	-1.582668262	-0.223380662	-0.119714412	-0.189235667	-0.060461642	-0.115364437	-0.023415632	0.317861678	0.404510507	0.368182236	0.206992769	0.417993585	0.308096303	1.199768759	1.253073111	1.098343538	1.436099134	1.54821339	1.976573264	1.916601165	2.798939427
D8B26_000460		conserved hypothetical protein	CIMG_05037	hypothetical protein			8.86489510910422e-09	2.76411133509997e-06	8.03771467241891e-06	1.41565503610765e-07	3.32116421291725e-07	-2.367131574	-2.469075936	-2.528595209	-0.084900226	0.236181164	0.176191242	0.057546556	0.108574962	-0.364416976	0.351227988	0.999390908	0.672701328	0.540228345	0.643648773	0.388056918	1.102605803	1.386758363	1.151007571	2.55398434	2.38617344	3.100531435	2.972631333	3.670002237
D8B26_000463	EFT1	elongation factor 2	CIMG_05034	elongation factor 2	HISTO_GL.Contig286.eannot.1052.final_new	elongation factor 2	3.86103288018988e-20	8.40401047468505e-19	1.79479924427746e-17	9.301884861443e-19	4.41166613577871e-17	2.005516097	2.000350745	2.026526296	-0.569378028	-0.565450267	-0.668058497	0.020905125	0.009651707	-0.005246995	-0.496481453	-0.47353199	-0.427066889	0.113348271	0.216237471	0.166681066	-1.067256259	-0.992187946	-1.294558454	-2.611392663	-2.002233611	-2.474328096	-1.848875093	-3.128842586
D8B26_000466							3.48891656673653e-17	1.25431886967718e-15	2.20958804015504e-15	2.13177783738616e-16	1.00798828516651e-15	-2.900858175	-3.312158464	-2.877653178	0.408818665	0.354345426	0.31756475	0.304484027	0.372701588	0.370372671	0.68176731	0.794153516	0.723065245	0.58741269	0.474311042	0.502434009	0.960492094	1.032484032	1.206262751	3.393371328	3.382198143	3.762435119	3.557857016	4.100304235
D8B26_000467							1.02680553074965e-09	4.60233759582996e-08	4.39067304650722e-08	6.93663258259258e-09	5.99851388557465e-09	-3.49766221	-3.052118777	-3.848603644	0.369531639	0.194328422	0.306365392	0.18819953	0.325662717	0.494645926	0.451122808	0.799455078	0.97649953	0.781994448	0.930892111	0.846834253	1.18325095	1.173704981	1.375896846	3.75209202	3.797067323	4.2119968	4.30219625	4.703620253
D8B26_000473		class V chitin synthase			HISTO_ZL.Contig1161e.eannot.1276.final_new	chitin synthase	5.30759662926053e-16	2.52077519927279e-14	5.441954663741e-13	1.73288486895948e-14	2.59054009189696e-13	1.350469335	1.382799513	1.454764566	-0.243408274	-0.288607332	-0.318844665	-0.040150849	0.110680552	0.036302131	-0.250615746	-0.314351982	-0.330021367	-0.016396606	-0.097287378	-0.05536683	-0.873590596	-0.96627697	-0.540097502	-1.677704445	-1.357742782	-1.69367821	-1.44762703	-2.187523949
D8B26_000476		TatD DNase family Scn1	CIMG_05018	Cut9 interacting protein Scn1	HISTO_ZL.Contig1161e.eannot.1232.final_new	Cut9 interacting protein Scn1	3.93999887736037e-13	4.11168790035488e-11	2.66507608285083e-11	2.30927885443204e-12	6.12590637778593e-12	-2.703619435	-2.212988113	-2.773405621	0.213937245	0.250175066	0.016587134	0.173126925	0.264406306	0.372928033	0.724112147	0.491671526	0.698783546	0.440017083	0.547630353	0.632784879	0.953090513	0.975579038	0.935183374	2.719685271	2.831130134	3.210071557	3.092617404	3.514358351
D8B26_000486		rhodanese domain-containing protein	CIMG_05003	rhodanese domain-containing protein			1.00963368748576e-07	4.27824278528148e-05	5.26222123059733e-05	1.47513706928765e-06	2.32929025776252e-06	1.286120247	1.419279357	1.588029073	-0.17653924	0.159640259	0.686875889	0.512612646	0.179451117	-0.030130175	0.009371356	-0.726963642	-0.378748597	0.010153376	-0.815084102	-0.743936434	-1.360714341	-0.729196473	-0.890220317	-1.211490226	-1.210533405	-1.761075402	-1.877283974	-2.405607522
D8B26_000489	GYP10	hypothetical protein	CIMG_05000	TBC domain-containing protein	HISTO_ZL.Contig1161e.eannot.1288.final_new	GTPase activating protein gyp10	2.91960016621186e-05	0.0050537	0.000727367	0.000144009	0.000219797	1.591357011	0.801880414	1.575010084	0.816873968	0.04029575	-0.039457426	-0.286784131	-0.067272698	-0.00974992	0.258436068	-0.445561308	-0.860663184	-0.276647878	-0.029518378	-0.939755032	-0.323609851	-1.228758926	-0.576074562	-1.028762786	-1.437414462	-1.697239219	-1.737752372	-2.042631702
D8B26_000490		NAD dehydrogenase	CIMG_04999	NAD dehydrogenase	HISTO_ZL.Contig1161e-snap.48.final_new	hypothetical protein	1.80203292479581e-12	5.72865506475818e-05	2.37847315156369e-06	9.32667644186516e-09	9.93201484971516e-09	-0.849074498	-1.150597655	-1.331728842	-0.343547859	-0.392045171	-0.344129822	-0.146685385	-0.178712719	-0.104841947	0.199998968	0.118620485	0.376008822	0.246697301	0.262139487	0.312797101	1.146950215	1.208553816	0.969597703	0.742035382	0.957222029	1.349730172	1.373159662	2.20915178
D8B26_000499	YML27	50S ribosomal protein YmL27	CIMG_04991	50S ribosomal protein YmL27	HISTO_ZL.Contig1161e.Fgenesh_Aspergillus.8.final_new	50S ribosomal protein YmL27	7.92000609563605e-13	8.75461888443736e-12	3.47618930238576e-11	5.49912664684267e-12	3.1889902441601e-11	1.895169743	2.005220353	2.104413893	-0.4242526	-0.579270236	-0.231602189	-0.300223007	0.146342226	-0.129744896	-0.363821514	0.004843922	-0.441661514	-0.10075262	0.189405457	-0.44002209	-1.125340901	-1.06823207	-1.140471957	-2.40693815	-2.085292786	-2.300491569	-2.126741605	-3.10839761
D8B26_000500	UTP14	small nucleolar ribonucleoprotein complex subunit Utp14	CIMG_04990	small nucleolar ribonucleoprotein complex subunit Utp14	HISTO_ZL.Contig1161e.eannot.1223.final_new	small nucleolar ribonucleoprotein complex subunit Utp14	6.22110862333459e-17	3.2446375980466e-16	2.43782498622022e-14	7.22216231629638e-16	9.6243424709912e-14	1.45106341	1.441284124	1.399126986	-0.487510249	-0.691593443	-0.482178505	0.053045063	-0.036367307	0.016760357	-0.332546129	-0.381860182	-0.365532526	0.21119355	0.141381807	0.082813626	-0.809504911	-0.673156759	-0.53641891	-1.981825435	-1.420822568	-1.789994566	-1.282218997	-2.101292568
D8B26_000503		30S ribosomal protein S7	CIMG_04985	30S ribosomal protein S7	HISTO_ZL.Contig1161e.Fgenesh_histo.13.final_new	30S ribosomal protein S7	1.67229807109085e-15	1.39792704219275e-13	8.90670506750141e-13	6.72238501754005e-14	2.13389451205247e-12	1.520985907	1.464153838	1.416701087	-0.177437395	-0.199438667	-0.327152882	0.027221711	0.021979573	-0.128875654	-0.25853294	-0.21107783	-0.347570691	0.195202633	0.101158037	-0.109402542	-0.944043212	-1.13450814	-0.909362832	-1.702616043	-1.495680034	-1.750778627	-1.397242661	-2.46730658
D8B26_000509	RPS8	40S ribosomal protein S8e	CIMG_04980	40S ribosomal protein S8-B	HISTO_ZL.Contig1161e.eannot.1252.final_new	40S ribosomal protein S8E	4.39753815741707e-05	5.62367582532078e-05	0.000566475	0.000473266	0.000750854	2.684222742	2.590427043	2.010909897	-0.174136849	-0.06544062	-2.006319975	0.634865386	0.426955596	0.555657138	-0.186002323	-8.048779944	0.153104536	0.526850288	0.65112304	0.68009981	0.171414193	-0.787219172	0.182269213	-3.183038796	-1.901650021	-4.458440628	-1.827217749	-2.595817392
D8B26_000517		conserved hypothetical protein	CIMG_04971	hypothetical protein	HISTO_AS.Contig189.eannot.1034.final_new	mitochondrial 37S ribosomal protein YmS-T	6.27974463642088e-13	3.29054979149322e-12	8.43886873768453e-12	1.49408521528837e-12	7.71104395112943e-12	2.522728315	2.785262517	2.455971122	-1.013394257	-1.787793177	-0.956813692	0.079574262	0.147282713	-0.005961606	-0.518327793	-1.205687645	-0.780213663	-0.034347477	0.010853704	-0.090465824	-0.707243732	-0.313548325	-0.587875443	-3.827300215	-2.515837266	-3.389503849	-2.630128266	-3.119606902
D8B26_000519		conserved hypothetical protein	CIMG_04969	hypothetical protein	HISTO_AS.Contig189.Fgenesh_histo.5.final_new	hypothetical protein	0.000184866	0.323868721	0.982821782	0.061115071	0.049776666	-0.161357752	-0.839803036	-0.718750063	-0.201054498	-2.074989091	-1.306745362	0.162134967	-1.697130712	-0.054645434	0.12154477	0.539537918	0.490958713	0.240335496	0.650726267	0.53546081	1.280945862	1.62496854	1.407862606	-0.595934883	0.012567351	0.945883175	1.013025656	2.010105268
D8B26_000520		short-chain dehydrogenase	CIMG_04968	short chain dehydrogenase	HISTO_DM.Contig936.Fgenesh_Aspergillus.25.final_new	short-chain dehydrogenase	4.94121691124239e-05	1.43691900755543e-09	2.63988710749095e-08	6.92876403252391e-08	2.58273613399638e-07	-1.007283833	-1.292065269	-1.74524839	0.855863183	0.734436656	0.662743249	0.42457291	0.552229407	0.318352888	0.232549967	0.337090802	0.319893882	0.122588107	0.21274826	0.265691333	-0.376166077	-0.094939015	-0.523058061	2.086500879	1.766006443	1.627575203	1.525424255	1.004424807
D8B26_000523		conserved hypothetical protein	CIMG_04966	hypothetical protein			3.02352130929848e-05	0.443092955	0.576488754	0.249726596	0.34851429	-0.255785548	-0.486771855	-0.728288962	-0.539901022	-1.236531083	-0.953714181	-0.548964189	-0.063991612	-0.006468834	0.112005871	-0.161878685	0.172612642	0.848623732	-0.943775133	-0.269049286	1.769328896	1.838836973	1.453712277	-0.415003965	0.283447788	0.547117022	0.46771728	2.169264013
D8B26_000524		hypothetical protein	CIMG_04963	siderophore biosynthesis protein	HISTO_LY.Contig10.genewise.3.final_new	siderophore biosynthesis protein	3.45240259198563e-19	1.58432471499549e-17	3.35560076389553e-16	8.72715841621654e-18	6.48783925711935e-16	1.778355079	1.722533027	1.65941567	-0.338322956	-0.398404626	-0.342654497	0.111354984	0.073906526	0.064261225	-0.450879248	-0.550226932	-0.352394864	0.128508382	0.145213405	0.228456518	-1.090764639	-1.170001927	-1.218355129	-2.080249285	-1.638595557	-2.161371053	-1.555497286	-2.882704602
D8B26_000525		60S ribosomal protein L15	CIMG_04962	60S ribosomal protein L15	HISTO_DA.Contig94.eannot.1029.final_new	60S ribosomal protein	1.97901143139194e-15	3.0945131339898e-15	3.02598537685556e-14	2.88966890993655e-15	2.8988201513428e-14	2.204250379	2.197730015	2.17918351	-1.017196804	-0.883138607	-1.149854715	-0.104320313	-0.093948161	-0.010965398	-0.547947678	-0.594086578	-0.603960735	-0.002960596	-0.018766181	-0.395698156	-0.392684799	-0.142264166	-0.623371018	-3.213093755	-2.263501133	-2.776674581	-2.326274919	-2.578138519
D8B26_000526		conserved hypothetical protein	CIMG_04961	hypothetical protein	HISTO_DA.Contig94-snap.7.final_new	hypothetical protein	1.89256305247254e-14	2.07625099516354e-13	1.85490864753279e-12	3.62994821104913e-13	4.84488527331002e-13	-2.109015629	-2.725399945	-2.604346972	0.563698544	0.46603188	0.54272379	0.242295932	0.11437059	0.278270821	0.470940319	0.357622011	0.394182949	0.463795423	0.410671924	0.412006246	0.911477257	0.945211437	0.865463423	2.996711157	2.681158138	2.881195358	2.902980828	3.378528796
D8B26_000536		predicted protein					4.61469083949564e-05	0.000434656	0.000976619	0.000143316	0.00083221	-3.904597762	-3.846077452	-0.555099478	0.855680883	0.720929709	-0.225556937	0.325785553	-0.092907536	0.471575231	1.084896704	0.340618424	0.782933396	0.403986081	0.146952191	0.233447823	1.241779565	0.703227634	1.31242597	3.27036427	3.043541031	3.585194056	3.092139019	3.891967069
D8B26_000540		conserved hypothetical protein	CIMG_04948	hypothetical protein			7.1523342863352e-11	2.28137273278409e-08	1.19178469552938e-09	3.23811548145376e-10	3.91756099672401e-10	-3.348642664	-3.155821263	-2.911911542	-0.099461282	-0.060448918	-0.17503747	0.568582765	0.47778787	0.582202364	0.774470607	0.672224903	0.88924991	0.79412501	0.771620039	0.842049859	1.347980324	1.220917329	0.810112161	3.035725405	3.689726078	3.938376682	3.950925035	4.270714125
D8B26_000545		conserved hypothetical protein	CIMG_04944	protein FRG1	HISTO_FE.Contig19.eannot.1806.final_new	fascin superfamily domain-containing protein	2.95494486308341e-18	9.190338617042e-18	4.58060948588657e-17	4.57647433641437e-18	3.96389632225697e-17	-2.376230713	-2.204868934	-2.464590635	0.522064353	0.517318198	0.444883055	0.306550309	0.342161341	0.328772976	0.616070453	0.577588698	0.617219938	0.405217481	0.355547103	0.319111514	0.53852817	0.569206076	0.585450617	2.840893894	2.672103261	2.951248668	2.70821095	2.910757364
D8B26_000547		predicted protein	CIMG_11440	hypothetical protein			2.96392618905982e-08	5.42178885607037e-06	3.9011050378193e-06	9.39104044368837e-07	5.30185751010257e-07	-3.054887892	-2.344290886	-2.875314609	0.270845095	0.523333865	-0.388021781	0.444491387	0.17725333	0.062823425	0.340847126	0.36569538	0.688552007	0.730549458	0.476883729	0.728975399	1.290923678	1.188930477	1.372410812	2.891204961	2.982267152	3.249112185	3.419816038	4.041980267
D8B26_000551		cytochrome P450	CIMG_04939	cytochrome P450			1.18772118700015e-15	3.33006260025854e-13	1.5338122921767e-12	9.90374810371763e-14	9.24876969339063e-14	-1.323341354	-1.654347217	-1.655441353	0.105075762	0.185790947	0.168338061	-0.064440856	0.111931861	0.061086354	0.231411394	0.251407556	0.310187587	0.284737223	0.340247342	0.367509122	0.736531288	0.779999934	0.763316351	1.690684445	1.576848348	1.805678333	1.866811632	2.299172102
D8B26_000555	URE2	urease			HISTO_FE.Contig19.fgenesh_plus.117.final_new	urease	8.99602973188698e-21	9.53632644207425e-18	1.10200426112633e-17	5.76729829188493e-19	1.06474992681618e-18	-2.431422199	-2.424010873	-2.733418268	0.042729801	-0.013021486	0.002939453	0.172082117	0.139324611	0.139504475	0.548465946	0.551366439	0.587138899	0.563960336	0.501181356	0.580113972	1.267128391	1.283802831	1.2221342	2.535841782	2.674363602	3.088075375	3.074571879	3.781991491
D8B26_000556		conserved hypothetical protein	CIMG_04934	hypothetical protein	HISTO_FE.Contig19.eannot.1876.final_new	high mobility group (HMG) protein	1.57495960689035e-17	6.44436367401876e-15	5.32972046073568e-15	5.97543944814827e-16	3.00754619448151e-15	-1.552751018	-1.533704992	-1.559993735	0.118841178	0.133590698	0.019718143	0.222975509	0.106583114	0.149454468	0.241747088	0.393895853	0.362860178	0.187542568	0.23170457	0.257234451	0.763612534	0.682599917	0.774089474	1.63932844	1.707341401	1.879841164	1.772243951	2.288152483
D8B26_000558		NADH-cytochrome b5 reductase 2	CIMG_04932	NADH-cytochrome b5 reductase 2	HISTO_FE.Contig19.eannot.1877.final_new	NADH-cytochrome b5 reductase	5.76087606286993e-14	2.56427005731473e-13	5.15923107376872e-12	2.2592799342471e-13	2.61726365009184e-12	1.87490338	1.940228868	1.760415361	-0.580318181	-0.702545881	-0.750237849	0.095615625	0.2455337	-0.109383909	-0.381281857	-0.255244724	-0.597727094	0.004622947	-0.144056375	-0.209064547	-0.744653074	-0.728972362	-0.717834028	-2.535660462	-1.781958539	-2.299535652	-1.964536475	-2.591123729
D8B26_000560		60S ribosomal protein L18A	CIMG_04931	60S ribosomal protein L20-B	HISTO_FE.Contig19.Fgenesh_histo.136.final_new	60S ribosomal protein L20	1.4658951447279e-09	7.05275351952721e-09	1.00721308905565e-08	3.37115684416799e-09	1.80715035648435e-08	2.376572307	2.713393779	2.50758877	-0.644246429	-2.769719789	-0.825626224	0.347564499	-0.308445402	-0.351616624	-0.313123089	-1.209640564	-0.394820278	0.225614507	0.216058408	-0.126479953	-0.998747336	-0.277489192	-0.166837388	-3.899751541	-2.646666204	-3.103652664	-2.419462498	-2.995383472
D8B26_000560_1							1.16587835842674e-08	7.87777144004222e-09	2.0119784022524e-08	2.29722634521763e-09	1.48523414440085e-08	3.088931076	2.856918487	3.182915803	-0.495086187	-0.644807093	-1.249651315	0.015834695	0.641105815	0.840356702	-0.982515975	0.1619121	-1.573985901	0.232421826	0.304464619	0.39243691	-0.671799974	-1.994311602	-4.105139987	-3.831301891	-2.530257659	-3.980044691	-2.737814293	-5.337023647
D8B26_000563		lysyl-tRNA synthetase	CIMG_04928	lysyl-tRNA synthetase	HISTO_FE.Contig19.Fgenesh_histo.151.final_new	lysyl-tRNA synthetase	1.2043748424423e-12	2.25713261637395e-13	1.12251701276079e-11	1.12595586904552e-12	7.91278996331589e-12	1.663428043	1.511730645	1.583455906	-1.012534691	-1.015388765	-0.865136336	-0.062360728	0.114621612	-0.166879698	-0.260747436	-0.544314546	-0.200140665	-0.172336509	-0.14361958	-0.004717361	-0.108267169	-0.1838395	-0.132953221	-2.551992495	-1.622967173	-1.894945318	-1.698648978	-1.730187984
D8B26_000564		mitochondrial import inner membrane translocase subunit Tim10			HISTO_FE.Contig19.eannot.1812.final_new	mitochondrial import inner membrane translocase subunit tim10	1.19008114144562e-06	7.09857357478416e-06	3.22084804608967e-05	1.68305695976438e-06	9.40804043553409e-06	1.747845868	1.806366178	1.396904434	0.235000624	-0.696300188	-0.672959872	0.56158243	-0.429473122	-0.009380264	-0.261348482	-0.140337071	-1.13159555	-0.813935008	0.456278104	-0.167337323	-0.65966786	-0.514693456	-0.70694944	-2.014753697	-1.634046349	-2.246085096	-1.921936591	-2.283733584
D8B26_000573		conserved hypothetical protein	CIMG_04920	hypothetical protein	HISTO_FE.Contig19.Fgenesh_histo.164.final_new	cytochrome P450, conidia-enriched transcript	6.98192558760413e-09	2.47205709749604e-07	1.7562920037712e-07	1.19973957698143e-07	2.99637707259973e-07	-1.864544895	-2.137230493	-2.446811874	0.459355633	0.360587836	0.048961184	0.331661305	0.314682408	0.465691814	0.43977661	0.1705572	0.494747846	0.389315762	0.248768226	0.173209877	0.567717777	0.97377039	1.009783393	2.431303108	2.509068695	2.531559898	2.420662027	2.997153346
D8B26_000577		phosphotransferase	CIMG_10419	hypothetical protein			1.12913828556889e-09	4.2612488681797e-09	2.8629622288571e-08	2.27177305511948e-09	4.03118475813693e-08	2.266115345	2.293441033	2.193414917	-0.448350684	-1.909008236	-0.479747765	0.040752088	0.165626648	0.12186609	-0.716590483	-0.569899356	-0.790284804	0.413458421	-0.458711008	0.246308761	-0.652868877	-1.275618221	-0.439903869	-3.170602927	-2.14116893	-2.962013603	-2.128332223	-3.050087317
D8B26_000587		predicted protein					8.37117576846021e-05	0.00023936	0.004187181	4.98272334812989e-05	0.000147338	-3.066410143	-3.007889834	-2.88683686	0.656393796	0.692383859	0.432058436	-0.552233863	-0.695292508	0.461765943	1.497778489	1.541376122	0.314459676	1.145958385	0.06760197	0.927245533	0.258937325	1.469265467	0.743438207	3.580652983	2.724916678	4.01627682	3.759194605	3.830487096
D8B26_000588		hypothetical protein	CIMG_02925	CMGC protein kinase	HISTO_GB.Contig114.Fgenesh_histo.32.final_new	protein kinase	9.96652158279936e-08	1.40711489611407e-05	4.33156059559737e-05	1.35187886168368e-06	2.50332628644313e-05	1.514795821	1.271131971	1.275540026	0.267774101	-0.310704608	-0.154390427	0.34145695	-0.128766439	0.124676549	0.02710594	-0.335587883	-0.786357708	-0.188763995	0.162623588	0.154482346	-1.300544491	-1.579759284	-0.354712457	-1.410259861	-1.253362302	-1.758497259	-1.343402981	-2.434313638
D8B26_000593		conserved hypothetical protein	CIMG_02886	hypothetical protein			2.7137089589844e-07	1.20819169939711e-07	4.41005014508357e-07	4.97845838878764e-07	5.8241885343871e-07	-1.728464517	-3.164708899	-2.255160031	0.786569036	0.550912758	0.657110006	0.539860369	0.348707436	0.454324502	0.578793275	0.621449048	0.057611792	0.392825894	0.379458367	0.393984213	0.343126359	0.368512464	0.675087929	3.047981227	2.822709424	2.754540236	2.767574427	2.842867732
D8B26_000598	CRC1	mitochondrial carnitine/acylcarnitine carrier protein	CIMG_02880	mitochondrial carnitine:acyl carnitine carrier	HISTO_KF.Contig597.Fgenesh_histo.148.final_new	carnitine/acyl carnitine carrier	3.66158504781114e-15	1.73134324794407e-15	8.41249571448766e-14	5.89990533875992e-15	1.30985764102383e-13	-1.632939834	-1.509275499	-1.407458744	0.497870057	0.525126506	0.562906742	0.209718156	0.083242395	0.134757064	0.345810239	0.432560616	0.335637196	0.067167914	0.1885537	0.045436123	0.366587124	0.310836611	0.443463634	2.04872361	1.661923555	1.887586322	1.61684716	1.893955086
D8B26_000599		conserved hypothetical protein	CIMG_02878	hypothetical protein	HISTO_KF.Contig597.Fgenesh_Aspergillus.86.final_new	zinc-finger of transcription factor IIIC complex domain-containing protein	8.51330516629372e-14	1.6563858082397e-14	4.86052873861403e-13	7.42035951421599e-14	3.14458100685643e-13	-1.998467355	-1.980877309	-2.083947645	0.709928192	0.661469052	0.670449254	0.20132764	0.214388197	0.29741785	0.452740073	0.332995986	0.503057725	0.219803195	0.358417518	0.330540865	0.314044062	0.312313028	0.484399673	2.700443672	2.257110608	2.457977404	2.314708632	2.390132646
D8B26_000604		5'-nucleotidase	CIMG_02873	5'-nucleotidase	HISTO_KF.Contig597.eannot.1470.final_new	2'3'-cyclic-nucleotide 2'-phosphodiesterase	2.39840862885251e-14	1.32362691313415e-13	3.58293998199711e-13	5.14526267273069e-14	9.98778069339358e-14	-2.32461543	-2.684499471	-2.434548764	0.342433085	0.443053083	0.472320067	0.192440482	0.384197616	0.337697329	0.530677415	0.549564253	0.622152905	0.442600992	0.584199098	0.5752581	0.737294024	0.54304194	0.686733275	2.898055048	2.787208966	3.050998049	3.007683578	3.13415961
D8B26_000609							1.43457907922563e-07	0.099598681	0.041321337	0.000291865	0.007043167	-0.512686377	-0.682435055	-1.783774503	-0.512718906	-0.417547507	-0.301380474	-0.14104921	-0.473585655	-0.1828637	0.306134219	0.582573224	0.205218429	-0.249064308	-0.073261256	0.284880717	1.387422279	1.440730941	1.123407145	0.554197309	0.6964227	1.301880898	0.934722972	2.283700874
D8B26_000610							1.31088565806524e-06	0.027693264	0.030000435	0.007786314	0.002571359	-0.090881869	-1.758186596	-1.637133622	-0.314349743	-0.291226611	0.005168698	-0.195615421	-0.398795059	-0.013218083	-0.016151818	0.56457083	-0.361836504	0.34503555	0.174860943	0.009941253	1.417010087	1.18433788	1.376470085	0.936940608	0.933284627	1.1257431	1.33181551	2.46085814
D8B26_000616		aspartate aminotransferase	CIMG_02848	aminotransferase			3.9581445413086e-12	5.90966856375347e-10	1.87698463765138e-09	1.33632340855877e-10	2.57438493118779e-10	-1.482285993	-1.648325941	-1.868309886	0.189696413	0.139463139	0.218757971	0.099004484	0.196953938	-0.051790023	0.340598109	0.293873327	0.366015451	0.250113182	0.425477512	0.260189192	0.721070951	0.908736582	0.640761591	1.841853509	1.740819688	1.996634717	1.960984538	2.416939398
D8B26_000620							1.13252501906506e-07	0.00011295	0.000328736	1.19505323023478e-05	1.42725131973403e-05	-1.803666708	-2.141075075	-1.058496249	0.340236484	-0.300458306	0.014419806	-0.331310603	-0.013395465	-0.006058444	0.12693407	0.503407948	0.433612258	0.668415868	0.174775697	0.118384227	1.084676141	1.258077714	0.931520638	1.716519653	1.572709391	2.032398066	2.044043221	2.777086641
D8B26_000623	TOP2	DNA topoisomerase 2	CIMG_02836	DNA topoisomerase 2	HISTO_KF.Contig597.Fgenesh_histo.118.final_new	DNA topoisomerase II	4.94955139613598e-21	1.99677029435687e-18	3.14179576164944e-18	1.08969477819687e-19	1.06474992681618e-18	-2.306548294	-2.166472487	-2.284426649	0.122449258	0.113701841	0.140839102	0.138054169	0.193785766	0.195443292	0.553049361	0.600388167	0.601936485	0.333659726	0.283477761	0.342492311	1.013194654	1.059695261	1.065280275	2.378087419	2.428587638	2.837433651	2.573678096	3.298978047
D8B26_000624	XBP1	conserved hypothetical protein	CIMG_02834	APSES transcription factor Xbp1	HISTO_KF.Contig597.eannot.1484.final_new	APSES transcription factor Xbp1	3.37778962586251e-13	3.25844584162907e-10	1.91031602655531e-09	2.57587589476685e-11	4.30495306245767e-10	-2.32579348	-1.750482173	-1.828738008	0.328838957	0.027073441	0.12299994	0.020438163	-0.087431054	-0.002361949	0.540014955	0.546396621	0.423216927	0.122570201	0.095706082	0.258653775	1.24896043	1.188669859	1.071267313	2.142496146	1.952412376	2.472850314	2.135569318	3.145222919
D8B26_000625		conserved hypothetical protein	CIMG_02833	hypothetical protein			9.71063815921138e-07	5.47133785923672e-09	1.66101507011068e-08	1.38186999060885e-08	1.27427710726507e-08	-1.443196419	-1.340954732	-2.24159683	0.480987408	0.448940912	0.676760537	0.576647481	0.331818157	0.340596601	0.340028789	0.43718308	0.418922133	0.521818498	0.515331167	0.285788479	-0.030299072	-0.040365159	-0.27841103	2.192166632	2.069067737	2.053661536	2.101563241	1.538439231
D8B26_000626		hypothetical protein	CIMG_02831	hypothetical protein	HISTO_KF.Contig597.eannot.1433.final_new	cell lysis protein cwl1	2.37901658127943e-17	6.01705629645319e-15	4.32582978772811e-13	6.66839535447185e-15	7.84822344957153e-14	1.469618126	1.326111773	1.283625855	-0.19370736	-0.248425527	-0.243812498	0.26528783	0.154687135	0.179751963	-0.166127443	-0.283545732	-0.101046565	-0.013555795	0.08045613	0.010304588	-1.169800814	-1.186344646	-1.163477019	-1.589558511	-1.163305763	-1.534429687	-1.34073332	-2.535279488
D8B26_000633		conserved hypothetical protein	CIMG_02824	hypothetical protein	HISTO_KF.Contig597-snap.74.final_new	hypothetical protein	4.29596658635543e-06	4.65605761435591e-06	3.38327486549079e-06	1.69066438086617e-05	3.10386323738872e-06	-1.951323298	-1.678678183	-1.130203986	0.137084781	0.370772422	0.512098334	0.330810391	0.299500103	0.557487463	0.417154955	0.0259036	-0.01102607	0.366538359	0.424190059	0.445169423	-0.057781543	0.362453035	0.579850155	1.936966447	1.998753607	1.745138672	2.010094849	1.908277727
D8B26_000634		predicted protein					2.29827210953213e-07	1.90836906438431e-06	4.90994737228552e-06	6.69665623356106e-07	4.32471687794633e-06	-3.007273458	-2.948753148	-4.412662676	0.55506581	0.751520544	0.553930877	-0.027433605	0.699447209	0.455314287	1.071488347	0.618214809	0.915745779	0.316740426	0.229832148	0.708081056	1.301954345	1.257950275	0.960836976	4.052915886	3.824637918	4.330189209	3.853251929	4.607465096
D8B26_000636							4.98988623105857e-13	2.46335040186117e-11	3.11732142042831e-11	2.3985303597585e-12	5.55664967874414e-12	-1.79563247	-1.794256067	-1.998778966	0.098651938	0.247189887	0.20484201	0.14056774	0.166438104	0.239814833	0.462547622	0.345180356	0.547141713	0.421076444	0.279615641	0.499609357	0.571134926	0.652310913	0.712546018	2.039104962	2.041105774	2.322346905	2.26446007	2.505278779
D8B26_000637		glutamate decarboxylase	CIMG_02821	glutamate decarboxylase	HISTO_KF.Contig597.eannot.1400.final_new	glutamate decarboxylase	3.3779416221636e-10	1.03356346240836e-07	2.93087999865432e-08	4.20706210668664e-09	3.44847980896499e-09	-1.422602574	-1.820460559	-2.081278221	0.094443307	-0.087020002	0.034525211	0.052627427	0.361804898	0.129821059	0.324416846	0.448519948	0.408897265	0.339160757	0.675649776	0.412026093	0.640688255	0.723104898	0.765675617	1.779390328	1.947682539	2.152272703	2.216649343	2.47335269
D8B26_000638		conserved hypothetical protein	CIMG_02820	hypothetical protein			0.008974348	0.013721967	0.015308638	0.059421286	0.016176578	5.175509726	4.771058059	-0.317342333	-1.02203919	-0.825584455	-0.905337632	-0.790094257	-0.933152903	-0.875630125	3.692877501	-0.644016853	-1.36397331	-1.142528083	-0.532828504	-0.751187453	-1.078458744	-1.246642225	-1.210629221	-4.223377699	-4.172016369	-2.770409522	-4.114571954	-4.48430067
D8B26_000639		conserved hypothetical protein	CIMG_02819	hypothetical protein			2.1132374914343e-17	8.28562654329416e-16	5.0104293230672e-14	6.33263102233867e-16	4.83776898591188e-14	1.632294084	1.580138163	1.421238826	-0.335709932	-0.481902102	-0.366751238	0.196275187	0.12619199	0.024445576	-0.356066762	-0.33982422	-0.452589687	0.146572708	0.122450008	0.032701334	-0.986447661	-0.883613097	-1.079403176	-1.939569177	-1.43199396	-1.935180327	-1.444435901	-2.529309766
D8B26_000641							2.68039159571487e-08	6.1017988043768e-07	4.03869825173806e-07	2.98832717372706e-07	3.87172480129764e-07	-2.258256983	-1.910230056	-1.789177083	0.275513132	0.173886514	0.313143119	0.161282423	0.578524224	0.259192697	0.310504378	0.490805969	0.27461593	0.301244979	0.263825582	0.467293297	0.619631508	0.764605912	0.703594461	2.248989495	2.332438578	2.333897734	2.336301606	2.691546343
D8B26_000644		40S ribosomal protein S18	CIMG_02814	40S ribosomal protein S18-B	HISTO_KF.Contig597.eannot.1395.final_new	40S ribosomal protein S18	5.1717619962181e-18	3.39660986300419e-17	5.31098338763256e-16	2.47969209065703e-17	4.90019035204079e-16	2.085313772	2.15652988	2.121168138	-0.494748124	-0.56760354	-0.762108415	0.055749049	-0.083452121	0.045468574	-0.48268167	-0.578266389	-0.703344876	-0.098497816	0.127799929	-0.047296557	-0.832136034	-0.959921414	-0.981972386	-2.726955902	-2.116400707	-2.71631259	-2.137823804	-3.047969008
D8B26_000647		conserved hypothetical protein	CIMG_02812	hypothetical protein			4.80869836155851e-09	0.003309712	0.000328736	2.78224924220891e-05	3.92347358974689e-05	-0.882604337	-1.24465971	-0.842193802	-0.273242578	-0.170400894	-0.333090412	-0.118880587	-0.054425988	0.030447279	0.159206332	-0.123920915	0.327030726	0.328047719	0.359638468	-0.266936715	0.94153198	1.077010401	1.087443035	0.731496266	0.945875187	1.147405582	1.140501882	2.030201147
D8B26_000650							2.86950217974435e-06	4.45642395824992e-05	4.0058606084979e-05	1.51600043935974e-05	3.42142124375419e-05	-2.424458957	-3.588331069	-3.467278096	0.351587004	0.74329803	0.087684559	0.583531936	0.004374176	0.764511043	0.612482672	0.770832003	0.669312752	0.312398212	0.017675451	1.113827125	1.386315338	0.888824232	1.173413588	3.534688403	3.590036567	3.823672611	3.633248774	4.288287533
D8B26_000656		C-24(28) sterol reductase	CIMG_02803	c-24(28) sterol reductase			3.31382977938218e-06	1.81096049056391e-05	9.53210442114272e-06	5.13743538788873e-06	2.55501852019515e-06	-1.620042748	-1.333253451	-1.81486498	0.091872875	0.405821173	0.041924564	0.306223748	0.376679372	0.148084131	0.263008678	0.521425513	0.260133487	0.789937111	0.225988602	0.25379024	0.120342219	0.301847526	0.661081941	1.757742861	1.861765892	1.911771542	2.049594754	1.95140275
D8B26_000665		phosphoribosylformylglycinamidine cyclo-ligase	CIMG_02796	phosphoribosylamine-glycine ligase	HISTO_KF.Contig597.eannot.1487.final_new	phosphoribosylformylglycinamidine cyclo-ligase	7.02128616954052e-17	1.95441991577728e-16	1.52294201119189e-14	7.43151168320574e-16	6.3083536962613e-14	1.563120267	1.532694383	1.481814029	-0.730704384	-0.514786352	-0.835987073	0.062329091	-0.077413013	-0.000149516	-0.319954047	-0.257889664	-0.399780981	0.117859696	0.237620889	0.134063137	-0.692331555	-0.624101511	-0.676403394	-2.224005954	-1.533503373	-1.861074666	-1.368975358	-2.190206421
D8B26_000672		hypothetical protein	CIMG_02788	hypothetical protein	HISTO_ZL.Contig1131.eannot.1999.final_new	UPF0220 domain-containing protein	1.3641013794155e-10	2.46227463239049e-05	5.74665173839435e-07	5.96310521412665e-09	1.51439013437193e-07	1.444102227	1.246474517	1.282638592	0.524502477	0.720957212	0.339548335	0.211748779	0.094921675	0.126212911	-0.418960354	-0.344268951	-0.472103116	0.167946225	-0.149422673	-0.250742201	-1.418535278	-2.058787203	-1.046233173	-0.802173473	-1.184705959	-1.74913282	-1.377706174	-2.842268955
D8B26_000674		protein kinase	CIMG_13739	hypothetical protein	HISTO_GI.Contig382.Fgenesh_Neurospora.31.final_new		2.28509689600772e-11	3.51481466343971e-10	4.21950559326005e-09	3.38125045540983e-10	2.6817277515954e-09	1.470569948	1.714752662	1.99052823	-0.260528288	-0.347245604	-0.612213654	0.133384124	-0.009674521	0.122487058	-0.329353962	-0.474628243	-0.141732818	0.140680426	-0.162742544	-0.172154603	-1.092516275	-1.166062882	-0.803549054	-2.118936707	-1.635361013	-2.003952644	-1.75596785	-2.7350634
D8B26_000675		conserved hypothetical protein	CIMG_02721	hypothetical protein	HISTO_ZL.Contig1131-snap.79.final_new	hypothetical protein	1.66952835669858e-11	2.39235809994344e-10	1.37145098021231e-09	3.90221309737997e-11	3.56457274218058e-10	1.877799579	1.818483399	2.112867975	-0.412858741	-0.002279201	-0.258189333	0.066000932	0.047121698	0.218977151	-0.377867494	-0.482295381	-1.052874214	-0.132809705	-0.175186822	-0.64290524	-0.720817062	-0.983637417	-0.899530126	-2.164605259	-1.820411431	-2.614156099	-2.236430696	-2.804474633
D8B26_000676	VPS55	vacuolar protein sorting 55 superfamily	CIMG_02720	vacuolar protein sorting protein 55	HISTO_ZL.Contig1131.eannot.1997.final_new	vacuolar sorting-associated protein	4.61380992730905e-08	1.11891264689198e-06	4.19878307272008e-06	1.55166188095371e-07	2.81216384252913e-06	2.037409789	1.741499364	2.001715085	-0.287944273	-0.091489538	-0.171242715	0.758445006	-0.199057986	-0.141535208	-0.662334123	-0.519975417	-0.964297432	-0.137131144	0.387679537	-0.120186029	-0.954417308	-2.200603301	-0.476534305	-2.114108253	-1.802885841	-2.672909477	-1.913675211	-3.150171378
D8B26_000677	PRE5	proteasome subunit alpha type 1	CIMG_02718	proteasome component Pre5	HISTO_ZL.Contig1131.eannot.2006.final_new	proteasome subunit alpha	5.72590031805858e-10	2.68784904813567e-09	8.533287261345e-09	1.10693527126962e-09	8.28436648274276e-09	2.583963303	2.593296063	2.537108651	-0.670088546	-0.9805938	0.183578606	0.29882198	-0.478108766	0.604076066	-1.217019346	-0.799026198	-0.812713858	0.235894772	-0.291909173	-0.199928002	-1.574505007	-0.791598088	-1.221248657	-3.058254356	-2.442299422	-3.516979773	-2.618720209	-3.755735549
D8B26_000681		conserved hypothetical protein	CIMG_02714	hypothetical protein			4.14540632674179e-07	3.36308077680843e-05	0.000244352	2.06810295767239e-05	0.00015139	-1.396466832	-1.494065724	-1.644314773	0.276823153	0.265586516	0.222591889	-0.316836209	0.282773099	-0.005301124	0.514587797	0.24784531	0.172172444	-0.294058516	-0.031281412	0.595240572	1.03579584	0.903794695	0.665113275	1.762077842	1.503238446	1.813203754	1.565497112	2.370618993
D8B26_000685	HYP1	hypercellular protein HypA	CIMG_02712	hypercellular protein HypA	HISTO_ZL.Contig1131.eannot.2004.final_new	hypercellular protein HypA	9.47110784165513e-13	1.02440844114767e-10	5.43244188712038e-10	2.88978995137249e-11	2.00830442375076e-10	1.408831252	1.734267909	1.838609942	-0.047967049	-0.311738587	0.003737254	0.064788528	0.307127891	-0.062770554	-0.179776728	-0.316584109	-0.30356032	0.021803858	-0.225433514	-0.103817913	-1.189468104	-1.204300808	-1.433748948	-1.767182936	-1.547278188	-1.918919151	-1.73941534	-2.931382289
D8B26_000688		NADH-ubiquinone oxidoreductase 14.8 kDa subunit	CIMG_02709	NADH-ubiquinone oxidoreductase 14.8 kDa subunit	HISTO_ZL.Contig1131.eannot.2000.final_new	NADH-ubiquinone oxidoreductase	6.26831975671963e-09	2.8878403317565e-08	1.45310050004792e-07	2.20737342528128e-08	3.42823671961097e-07	2.393537941	2.32730322	1.913698774	-0.888608879	-0.692154145	-1.023446088	0.254068715	-0.158176563	-0.256772987	-0.362982515	0.337410364	-0.83000507	0.229689087	0.511334468	-0.052159967	-0.379431257	-1.509140591	-1.814164505	-3.09316018	-2.282696152	-2.599006637	-2.004554902	-3.480012849
D8B26_000689		DNA-directed RNA polymerase I and III polypeptide	CIMG_02708	DNA-directed RNA polymerase I and III polypeptide	HISTO_ZL.Contig1131.eannot.1961.final_new	DNA-directed RNA polymerase I and III 14 KDA polypeptide	3.89094634921473e-08	2.39329150413598e-05	2.34073610492723e-05	2.32329729659579e-06	2.81621908103256e-06	-1.610618768	-1.033631369	-1.596104731	0.021126507	-0.182956688	0.239111401	0.217666103	-0.179493824	0.114096313	0.161727941	0.416530922	0.295863747	0.435182207	-0.087800697	0.441355867	0.822386413	0.835342721	0.690215935	1.440604095	1.455954712	1.692929374	1.705343988	2.193305764
D8B26_000690		O-sialoglycoprotein endopeptidase	CIMG_02707	glycoprotease/Kae1 family metallohydrolase	HISTO_ZL.Contig1131.eannot.1960.final_new	O-sialoglycoprotein endopeptidase	2.5010594409133e-16	1.47796423917958e-15	9.42052040831682e-15	8.2354553399648e-16	4.70955647587976e-15	-2.857568711	-2.595834082	-2.474781109	0.576579131	0.570893297	0.460327623	0.281987528	0.247046499	0.266573649	0.746588221	0.571171163	0.591835779	0.359391068	0.422371981	0.418557591	0.792129514	0.822630027	0.800100832	3.186301318	2.914978308	3.288145355	3.047374753	3.455350394
D8B26_000691		conserved hypothetical protein	CIMG_02706	SET domain-containing protein	HISTO_ZL.Contig1131.fgenesh_plus.37.final_new	SET domain-containing protein	1.81270445814597e-11	4.26315863324897e-11	5.28198472957117e-10	4.8590776556692e-11	5.53207253817324e-10	1.852377634	1.677080365	1.627884536	-0.481202576	-0.537021552	-0.877972476	-0.159527483	-0.00257281	-0.06790678	-0.388587748	-0.072645871	-0.569131256	0.113508916	-0.281498508	-0.225863839	-0.924645253	-0.504507221	-0.177768078	-2.352277562	-1.796791463	-2.104343558	-1.825010028	-2.247010032
D8B26_000693	CNB1	calcineurin B subunit			HISTO_ZL.Contig1131.eannot.1976.final_new	calcineurin regulatory subunit CalB	9.51138041630437e-12	1.00659405506188e-10	4.51528068452096e-10	2.76139904123556e-11	2.01283473157709e-10	2.078767919	1.858639199	1.731454768	-0.370721217	-0.484606602	-0.051711483	-0.078022253	0.190233515	-0.134114343	-0.721032149	-0.698967676	-0.457398281	-0.288901935	-0.153882801	-0.229637355	-0.737480891	-1.068393872	-0.384224542	-2.197027255	-1.899337581	-2.502753412	-2.129453554	-2.628642126
D8B26_000696	MRPS9	40S ribosomal protein S9	CIMG_02700	40S ribosomal protein S9	HISTO_ZL.Contig1131.eannot.1942.final_new	37S ribosomal protein S9	5.36566043882189e-14	1.02928012194572e-12	1.85940849353128e-12	6.21967704201619e-13	2.17595083446127e-12	1.583276569	1.780797307	1.655391431	-0.230046714	-0.325655434	-0.208371764	-0.453945498	-0.118350545	-0.142291867	-0.427779888	-0.261325507	-0.121459622	-0.294173165	0.035813267	-0.279686841	-0.790404272	-0.732706346	-0.669081111	-1.925445144	-1.905323375	-1.932837176	-1.87153238	-2.401645848
D8B26_000702		conserved hypothetical protein	CIMG_02692	hypothetical protein			5.36233719724233e-14	4.62368451148515e-14	9.85076775556739e-13	1.52246236097707e-13	8.26723086223005e-13	-1.85199352	-1.950300223	-1.542252945	0.485766319	0.659919735	0.476240434	0.244489179	0.20183243	0.132721769	0.356256501	0.473225658	0.295579926	0.193755639	0.240845783	0.208213349	0.407045447	0.512089095	0.456565425	2.327148317	1.981016961	2.155107959	2.000831999	2.248210605
D8B26_000703		hydrolase	CIMG_02691	hydrolase			1.47986145314178e-14	1.30884119584349e-14	1.2007664928356e-13	3.20471849582528e-14	7.89769042642434e-14	-2.794230021	-2.579590509	-2.587435269	0.691767146	0.802196331	0.669003895	0.227633047	0.391793734	0.471461153	0.554875616	0.443771035	0.564780365	0.47070745	0.369996705	0.46727306	0.523770798	0.646432474	0.665792989	3.377154815	3.022966455	3.184565272	3.097445818	3.27104879
D8B26_000708		urease accessory protein UreF	CIMG_02686	urease accessory protein	HISTO_ZL.Contig1131.eannot.1969.final_new	urease accessory protein UreF	7.83961665768339e-11	1.29662717072332e-07	7.67583413094179e-08	4.90316932790244e-09	1.24708037530273e-08	-2.16063008	-1.571595053	-1.800484551	-0.063864584	0.046753982	0.052836974	0.136487224	0.035400849	0.113460558	0.580083965	0.27187795	0.366155503	0.398871883	0.305957372	0.248063095	0.887507214	1.236226129	0.916891571	1.859287186	1.943522423	2.263642078	2.175123988	2.867785347
D8B26_000710		transcription factor tfiiib	CIMG_02684	transcription factor TFIIIB component			1.12145286239261e-14	5.16072194826812e-13	1.3708651354807e-12	8.59867028875223e-14	1.20965554975747e-12	-1.674367739	-1.363611034	-1.467149154	0.245435931	0.237803772	0.156573559	0.166861315	0.152938101	0.133608383	0.334116381	0.411228898	0.431056089	0.182725354	0.119085497	0.182537103	0.46412139	0.513746434	0.77328972	1.717509136	1.655033522	1.896725394	1.667415094	2.089210758
D8B26_000712		conserved hypothetical protein	CIMG_02682	hypothetical protein			1.4997057091232e-13	5.44721256715767e-12	1.90011070287416e-11	1.38408068314267e-12	4.28139996390245e-12	-2.161471324	-2.619349228	-2.202164161	0.318184881	0.338937052	0.325889688	0.161882614	0.180164927	0.176853605	0.474235268	0.559498786	0.568089547	0.418496908	0.443916273	0.362130376	0.766602924	0.802925987	1.085175876	2.656066107	2.501917172	2.862725269	2.736401944	3.215298144
D8B26_000713	MMM1	mitochondrion biogenesis protein Mmm1	CIMG_02681	mitochondrion biogenesis protein Mmm1	HISTO_ZL.Contig1131.Fgenesh_Aspergillus.240.final_new	DUF1183 domain-containing protein	2.87520879898275e-12	2.03471191585344e-08	2.47334871272008e-08	1.98195617044077e-10	4.22527066414347e-09	-1.106940089	-1.494983784	-1.162121728	-0.005046535	-0.152607515	0.098845216	-0.145726939	-0.10312318	0.188411103	0.232556482	0.477497815	0.417146813	0.185832802	0.107405015	0.06791271	0.786530818	0.790140796	0.8182702	1.23752597	1.235957158	1.626743908	1.380318271	2.053625181
D8B26_000732		short chain dehydrogenase	CIMG_11002	short chain dehydrogenase/reductase			1.65305813308081e-09	5.17070498875202e-11	4.9083506201679e-10	5.20987815035414e-10	8.77406298356586e-10	-1.885242196	-3.002571722	-2.778425255	0.932692492	0.86378025	0.987486745	0.580839797	0.627366429	0.378953145	0.480012987	0.363348717	0.514179466	0.448301083	0.381727255	0.417588663	0.413048974	0.088929886	0.187983284	3.469534372	3.069848262	3.003687424	2.960546322	2.764746705
D8B26_000739		CaaX prenyl protease	CIMG_02653	CaaX protease	HISTO_ZL.Contig1131.fgenesh_plus.7.final_new	CaaX protease	1.34879780864329e-15	4.36718333703294e-14	1.13136544926471e-12	1.39095334130302e-14	1.2336423402979e-13	1.849789997	1.940777388	1.927333497	-0.231847648	-0.358830893	-0.127269649	0.313549597	0.352776612	0.303713456	-0.521633576	-0.207797659	-0.44674258	-0.038884229	-0.259799478	-0.18238262	-1.31876929	-1.727960871	-1.266022052	-2.142075332	-1.581079791	-2.315849038	-2.049977767	-3.348440074
D8B26_000742		conserved hypothetical protein	CIMG_02651	hypothetical protein	HISTO_ZL.Contig1131.Fgenesh_histo.250.final_new	hypothetical protein	4.87073006894328e-16	1.82754010688578e-15	2.3143264202235e-15	6.86317616735869e-16	2.10995366285505e-15	-4.44469966	-5.012113632	-4.410731699	0.733941945	0.795393284	0.730638078	0.869274439	0.798712044	0.851272451	1.064882642	1.073364446	1.086456184	0.83853191	0.866769643	0.942805715	1.16326553	1.158755852	0.893480827	5.378473988	5.464979268	5.701173116	5.506801766	5.696596168
D8B26_000743_1							2.93025571397452e-13	3.24585925847563e-13	2.30663613091304e-13	4.11147673407769e-13	3.38650580980738e-13	-2.68044706	-2.433098717	-2.987239248	0.506371884	0.512915346	0.560886566	0.574309587	0.663096388	0.739622363	0.548853287	0.546671269	0.321034264	0.782498927	0.488076005	0.446271777	0.477963263	0.665819341	0.266394757	3.220412474	3.353696114	3.157116266	3.277906016	3.16461243
D8B26_000745		conserved hypothetical protein	CIMG_02647	hypothetical protein	HISTO_ZL.Contig1131.eannot.2186.final_new	hypothetical protein	1.3009880791065e-08	7.55611627998795e-08	2.67809974654668e-07	2.88738107143507e-08	1.89561032322772e-07	2.43917641	2.473651246	1.928705146	-1.097919806	-0.164499477	0.066087467	0.51253675	0.128470005	-0.610473823	-0.65246379	-0.719897469	-0.823182565	-0.267318299	-0.267672202	0.020928837	-1.154339359	-0.70585148	-1.105937592	-2.711334787	-2.289276861	-3.030840798	-2.468144444	-3.274710801
D8B26_000755		phosphoserine aminotransferase	CIMG_02638	phosphoserine transaminase	HISTO_ZL.Contig1131.eannot.2200.final_new	phosphoserine aminotransferase	0.008027985	0.008860654	0.022590504	0.053056871	0.048082123	0.446888811	-1.24857245	-7.010162526	0.982108143	1.266230197	0.701050193	0.196565649	0.225775945	1.135453255	1.308564887	-0.766981438	-0.541093665	-0.047445717	-0.127616614	0.504359585	1.308205847	0.798629842	0.868040055	3.442086226	2.98471658	2.486042541	2.568777231	3.445617145
D8B26_000755_1							0.004738871	0.236021819	0.274536164	0.231037649	0.557757252	0.547865002	1.044655118	1.395325497	0.461011234	-0.231673442	0.530867929	0.738327674	0.984392527	-0.763735311	-0.903194139	0.979467276	0.826237748	0.668888996	0.922297918	0.366656627	-6.300464666	-0.506716188	-0.760209802	-0.713336518	-0.659828549	-0.696854242	-0.337415774	-3.373765385
D8B26_000759							1.9049342936977e-08	2.09662099177025e-08	2.42553341813593e-07	2.14364002238396e-08	5.23729014749516e-07	1.672948927	2.205787674	1.833026034	-1.679025744	-0.589486213	-0.597089605	-0.006508221	0.08363231	-0.197013648	-0.180576641	-1.169758874	-0.798567443	-0.002007502	0.300510568	0.221876382	0.062061838	-0.514586489	-0.645223355	-2.882861195	-1.941591001	-2.588496474	-1.751981924	-2.282618517
D8B26_000766		polysaccharide deacetylase	CIMG_02628	Arp2/3 complex subunit Arc16	HISTO_ZL.Contig1131.eannot.2178.final_new	polysaccharide deacetylase	1.49528677290602e-05	8.08841747405433e-05	0.000360111	3.4493172491818e-05	0.000395621	1.947036858	1.817112078	1.369881292	-1.022871559	0.527220131	-0.616663384	-0.053961032	0.14401724	-0.1394969	-0.532327653	0.272688618	-1.075299062	0.544695541	-0.896230953	-0.015054228	-0.342325519	-1.247474594	-0.680946874	-2.121130819	-1.73772293	-2.255648523	-1.765879211	-2.493366478
D8B26_000767		glutamyl-tRNA(Gln) amidotransferase subunit A	CIMG_02627	acetamidase	HISTO_ZL.Contig1131.Fgenesh_histo.208.final_new	acetamidase	1.24474174372618e-06	3.33916375810894e-05	9.48834056996937e-05	4.84857174070721e-06	0.000438675	1.424742145	1.538757567	1.713249799	-0.524879258	-0.05279008	0.098782289	0.102994351	0.174060511	-0.234080284	-0.905886987	-1.587429512	0.094712474	0.46425634	0.360260104	0.021606921	-0.581298812	-0.605092383	-1.501965184	-1.722912059	-1.538079841	-2.241499621	-1.257328021	-2.454549288
D8B26_000769		hypothetical protein	CIMG_02625	hypothetical protein	HISTO_ZL.Contig1131.eannot.1995.final_new	DUF410 domain-containing protein	0.013357603	0.49426677	0.008579036	0.289020876	0.078048419	1.960220005	1.930055161	1.874411127	1.569397523	1.430503647	1.512161017	1.064376861	-7.003494288	1.371441104	0.850642189	1.470517105	1.49937596	0.781483969	1.261016256	-0.107283321	-7.148800128	-5.732021109	1.41599692	-0.416404876	-3.569237162	-0.649663408	-1.291745219	-5.681683132
D8B26_000772	MOD5	tRNA isopentenyltransferase	CIMG_02623	tRNA dimethylallyltransferase	HISTO_ZL.Contig1131.eannot.1993.final_new	tRNA isopentenyltransferase	1.1237080104467e-09	3.69460017078365e-09	1.56444298409882e-07	1.02267700906554e-08	3.87702854431717e-08	-1.575292891	-1.408857242	-1.606486704	0.43467013	0.378204536	0.51217892	0.085272877	0.270636088	-0.218443161	0.257920585	0.34932856	0.320297534	0.177402503	0.221929947	0.187838318	0.308948297	0.734994295	0.569457409	1.971236136	1.576555255	1.83574207	1.721988621	2.072881918
D8B26_000777	TOM40	mitochondrial import receptor subunit TOM40	CIMG_02618	mitochondrial import receptor subunit	HISTO_ZL.Contig1131.eannot.2078.final_new	mitochondrial import receptor subunit TOM40	1.64680243452028e-18	2.07706113866528e-17	6.41388215804027e-16	1.70090138679628e-17	7.80370063264285e-16	1.930655202	1.930401802	1.868801469	-0.486319568	-0.625213444	-0.585967349	0.106769855	0.091043642	0.089482289	-0.415259067	-0.509861442	-0.588561466	0.119861317	0.213326164	0.038633449	-0.905309201	-1.084526733	-1.187956919	-2.473983747	-1.815123344	-2.419505374	-1.789987093	-2.973915191
D8B26_000778							1.21640362579397e-09	1.96999402409118e-09	1.21771888809648e-08	1.95970646547718e-09	1.70354526209156e-08	-3.017283698	-2.266885683	-1.894293943	0.464512142	0.647094703	0.72560361	0.389977379	0.22974359	0.338190303	0.53096339	0.483903502	0.705237737	0.357763306	0.212147981	0.167556099	0.683727031	0.656671287	0.585371266	3.019417	2.728287785	3.001583115	2.669213363	3.052328653
D8B26_000781		C-5 sterol desaturase	CIMG_02610	C-5 sterol desaturase	HISTO_ZL.Contig1131.eannot.2075.final_new	C-5 sterol desaturase	1.86767105358009e-11	1.73811068243986e-10	8.80296212434969e-10	9.08567868677353e-11	1.50907190817517e-10	2.354376059	2.288716957	2.237817248	-0.289533667	-0.326278109	0.064859448	-0.015153469	0.303119037	0.44899769	-0.128807129	-1.222713019	-0.189762338	-0.748191297	-0.822018053	-1.130574811	-0.684121957	-1.088372797	-1.052359793	-2.479934492	-2.044500983	-2.724466806	-3.184708197	-3.246415915
D8B26_000787	FLX1	solute carrier family 25 protein	CIMG_02601	mitochondrial folate carrier protein Flx1	HISTO_ZL.Contig1131.Fgenesh_Aspergillus.41.final_new	folate carrier protein	5.49727766048215e-10	1.49297057116801e-09	1.15315623250277e-08	1.63570370976032e-09	9.78286429001503e-09	1.945898734	1.924248695	1.813259077	-0.495896456	-0.704698199	-1.135923747	0.003981682	0.0006478	-0.23627678	-0.042052654	-0.523130597	-0.619650406	-0.503174739	-0.066806763	0.389064127	-0.55231601	-0.780620483	-0.416553282	-2.669721504	-1.97497048	-2.298943397	-2.000753802	-2.483060633
D8B26_000791		malate dehydrogenase			HISTO_GX.Contig297.Fgenesh_histo.102.final_new	malate dehydrogenase	8.74457373424513e-09	1.0183293741416e-07	7.09952734256159e-08	2.39381816000568e-08	2.95061850085784e-07	1.887951805	2.199591052	2.516739703	-0.145172288	0.413852527	-0.462367256	-0.157646083	-0.595152087	-0.537629309	0.206281843	-1.390080302	-1.025972494	0.037407887	-0.194827688	0.545393435	-1.042113628	-1.081973012	-1.174284105	-2.264486137	-2.626976689	-2.893650217	-2.054570204	-3.290318506
D8B26_000791_1							3.2043942477023e-05	7.28567106475199e-05	0.000183056	2.5148018917041e-05	0.000103555	2.71086519	2.427381628	2.919149769	0.777935686	-0.730866314	0.220407405	0.711799265	0.615283206	0.476885774	-1.583963221	0.655059787	0.229550688	0.359365439	1.015607604	-0.425143766	0.935640937	-5.67548604	-5.639473037	-2.557537798	-2.080743798	-2.948621929	-2.389881143	-6.239904034
D8B26_000792	TRS33	BET3 family protein	CIMG_02579	BET3 family protein	HISTO_GX.Contig297-snap.93.final_new	BET3 family protein	2.11262610737723e-06	0.002875616	0.000131833	2.45499612281843e-05	0.000245271	1.256493337	1.833480736	1.718466351	0.165772588	0.473258635	0.924020175	-0.545698952	-0.301734474	0.312181652	-0.2701269	-1.292706343	-0.296455766	-0.350644982	0.098589925	0.31633009	-1.727148234	-1.895331715	-0.418746121	-1.08218248	-1.768806517	-2.148682796	-1.607237879	-2.936943389
D8B26_000793		SUMO ligase SizA	CIMG_02577	SUMO ligase SizA	HISTO_GX.Contig297.Fgenesh_histo.100.final_new	MIZ zinc finger protein	2.12249237853862e-13	1.36301718131108e-12	6.99535543786261e-12	3.51260470474723e-13	8.70508854878763e-12	2.110125035	2.25590466	2.254679729	-0.579743301	-0.479503881	-0.315700027	-0.041467129	0.227372017	-0.127002996	-0.651078283	-0.718511962	-1.394747042	0.126931209	-0.000334806	-0.002560325	-0.946502975	-0.714148527	-1.003711396	-2.665874634	-2.181049692	-3.179555272	-2.15328685	-3.089561174
D8B26_000794		conserved hypothetical protein	CIMG_10986	ethanolaminephosphotransferase	HISTO_GX.Contig297.eannot.1449.final_new	DUF2423 superfamily domain-containing protein	3.07536450537465e-11	1.13199752916631e-10	8.44085011519036e-10	8.12107294697097e-11	3.5192189377019e-10	2.825000888	2.754479253	2.788596589	-1.546577427	-1.143671815	-1.670883969	0.270330006	0.950393598	0.256943924	-1.199525115	-0.962104213	-0.231399261	-0.009954034	-0.234244504	0.06822871	-0.779874743	-1.223692667	-0.912045221	-4.249892007	-2.28672615	-3.537131283	-2.836867601	-3.768473419
D8B26_000796	NIT62	conserved hypothetical protein	CIMG_02575	ribonuclease MRP protein subunit RMP1	HISTO_AZ.Contig47.Fgenesh_histo.41.final_new	nitrositive-stress induced transcript	2.11907682723172e-06	7.28567106475199e-05	0.000576541	8.24897918811519e-06	0.000522959	1.682892682	1.608657783	1.187561339	-0.492044537	-0.109176678	0.12422803	0.764562449	0.230713851	-0.249420157	-0.635108842	-0.724075682	-0.737763342	0.412128624	-0.337252891	0.347090959	-0.548464091	-2.115196949	-0.409332547	-1.672552048	-1.265405435	-2.203752532	-1.316718923	-2.548567208
D8B26_000798							6.00556532869738e-05	8.50087035479785e-05	0.000276372	0.000130581	1.97930048609065e-05	1.136549203	1.40152039	1.913363316	-0.150414634	-1.018090236	0.19761247	-0.354568816	0.272890692	-0.135250102	0.415335616	-0.208491412	-0.492348754	-1.094025765	-0.725334286	-0.496234258	-0.338078721	-0.506262202	0.181827498	-1.776571908	-1.530861951	-1.581705476	-2.265520439	-1.687205815
D8B26_000801	HAP5	CCAAT-binding factor complex subunit HapE	CIMG_02568	CCAAT-binding protein	HISTO_GX.Contig297.Fgenesh_Neurospora.104.final_new	CCAAT-binding factor complex subunit HapE	2.26424157147263e-07	4.06382323101133e-06	2.16975770255913e-06	5.70450733709662e-07	1.43430673783024e-05	1.593118547	1.651638856	1.242177113	0.136942327	-0.85102751	0.253643885	-0.245221587	-0.87370706	0.20427982	-0.350487462	-0.669459907	-0.503073146	0.016453433	0.279977371	-0.039664914	-0.862893699	-0.483589385	-0.499106682	-1.636657241	-1.817466559	-1.997495605	-1.433500766	-2.110359327
D8B26_000802	FCF2	rRNA processing protein Fcf2	CIMG_02567	rRNA processing protein Fcf2	HISTO_GX.Contig297.eannot.1519.final_new	rRNA-processing protein FCF2	4.06965680933744e-15	4.36351748278018e-14	2.39477162211564e-13	1.99307747776743e-14	3.15412187118368e-13	2.041061425	2.154461063	2.068372626	-0.42694087	-0.322998274	-0.481284853	-0.142208523	-0.061641147	0.163338376	-0.346617447	-0.346412409	-0.681939353	0.171501908	-0.191831465	-0.019400461	-1.184920682	-1.214276458	-1.178263455	-2.500261565	-2.09964168	-2.571989145	-2.076497853	-3.280785811
D8B26_000804	RSM10	30S ribosomal protein S10	CIMG_10983	ribosomal protein S10p/S20e	HISTO_GX.Contig297.eannot.1521.final_new	30S ribosomal protein S10	1.39259969160459e-11	4.12236470488365e-11	5.59309800962049e-10	5.75238502323764e-11	4.22870760184572e-10	2.084451399	2.028183952	1.752993799	-0.703154986	-1.008098035	-0.878904322	-0.099843026	0.268598667	-0.145021156	-0.331401032	-0.493404132	-0.362062319	-0.22550599	0.469082487	-0.23470329	-0.898402245	-0.38305939	-0.83975038	-2.817931975	-1.948141506	-2.346441041	-2.00013937	-2.660204228
D8B26_000805		tryptophanyl-tRNA synthetase	CIMG_10982	tryptophanyl-tRNA synthetase	HISTO_GX.Contig297.genewise.55.final_new	30S ribosomal protein S10	1.03091645618792e-08	1.97634474486881e-09	1.28319404709516e-07	5.10772382030524e-08	3.39903208618057e-08	1.356230219	1.340368333	1.350389994	-0.739428784	-1.251511235	-0.498991858	0.296791677	-0.208837048	-0.119950099	-0.337694146	0.080299002	0.109935748	-0.157822543	-0.16656017	-0.426141782	-0.29208192	-0.235705143	-0.099290243	-2.16904725	-1.368226009	-1.396813382	-1.594001317	-1.555882081
D8B26_000820		ketoreductase	CIMG_02543	ketoreductase			3.53998589381835e-15	2.77069599317195e-14	6.05024314982923e-14	1.12321628071216e-14	4.46724619745727e-14	-2.472510166	-2.600952788	-2.759359769	0.426590559	0.502299027	0.41282524	0.314723873	0.375223419	0.432746197	0.592476495	0.46456565	0.735652717	0.355728846	0.393677183	0.545686683	0.711129762	0.774271827	0.795225246	3.05158365	2.980078286	3.214480627	3.034011446	3.366212752
D8B26_000840		adenylate kinase	CIMG_02525	adenylate kinase 1	HISTO_ZW.Contig245.eannot.1202.final_new	adenylate kinase cytosolic	7.71301806584627e-15	3.45159785026169e-14	3.58592025603648e-13	3.38181699951334e-14	2.25773491746305e-13	2.274726271	2.244025262	2.204613563	-1.002583634	-0.777274037	-0.747054372	0.177433506	-0.10842574	0.235567999	-0.532359713	-0.198635482	-0.337249754	-0.017719528	-0.247911806	-0.161416173	-1.088446966	-0.696671953	-1.220617444	-3.090053589	-2.144825789	-2.609925348	-2.368355429	-3.239070365
D8B26_000841		conserved hypothetical protein	CIMG_12667	hypothetical protein			1.71322859021782e-06	6.89455931501107e-06	0.000424093	2.51428914220557e-05	6.91823704759737e-05	2.013398874	1.958708573	1.108907892	-0.780213536	-0.342750702	-0.953018595	-0.100809627	0.893635251	0.154691424	-0.192153125	-0.691697816	0.062276915	0.032183375	-0.291002851	-0.061902823	-0.83663309	-1.004816571	-0.968803568	-2.412193868	-1.384183271	-1.937459278	-1.802906124	-2.653077059
D8B26_000843		hypothetical protein	CIMG_02520	dimeric dihydrodiol dehydrogenase	HISTO_ZW.Contig245-snap.15.final_new	NADP:D-xylose dehydrogenase	0.015364556	0.072277316	0.035958282	0.031485233	0.09138832	-6.497337577	-0.289070148	0.125179202	0.428749961	-0.522225668	0.388861156	0.801940819	0.517636248	0.323620259	0.987416587	0.388984188	0.356703918	-1.034425587	0.261165401	1.049290485	-0.136366199	1.449903341	1.399973615	2.44126544	2.865705619	2.899941031	2.299774581	3.26083311
D8B26_000848		conserved hypothetical protein	CIMG_02511	microtubule binding protein HOOK3	HISTO_ZW.Contig245.Fgenesh_Aspergillus.64.final_new	microtubule binding protein HOOK3	4.07932416476463e-16	4.40680265956243e-16	1.93906049726754e-14	7.26066844388934e-16	2.80437391702651e-14	1.543242068	1.609198967	1.548690361	-0.882262992	-0.649166414	-0.534579551	-0.126957809	0.042196486	-0.002604227	-0.464912314	-0.423067652	-0.452399832	0.017973539	0.002133956	0.01169982	-0.402469693	-0.430534756	-0.406179958	-2.261275663	-1.593940844	-2.016130749	-1.555669833	-1.980624333
D8B26_000852		conserved hypothetical protein	CIMG_02505	hypothetical protein			6.39330553819931e-06	9.21439607318186e-06	7.25336172942586e-05	7.56667196652294e-06	8.56788442016965e-05	-1.02700102	-2.734015457	-4.934890579	0.589231255	0.999810795	0.780894871	0.373717211	0.426578775	-0.001325274	0.949798373	0.519794615	0.888843164	0.122566721	0.275888005	0.303689643	0.713383947	0.735722372	1.017312584	3.625251279	3.110897308	3.660747219	3.06567688	3.669027721
D8B26_000854		mitochondrial carrier protein	CIMG_02503	mitochondrial GTP/GDP carrier protein 1	HISTO_ZW.Contig245.eannot.1236.final_new	mitochondrial carrier protein	6.54141002652979e-18	3.67722128152588e-17	7.76369495448968e-16	2.99494375161639e-17	7.70312390572668e-16	2.421541981	2.38077137	2.4295616	-0.607910734	-0.567353009	-0.792864876	0.241043664	0.260849738	0.304719149	-0.424933708	-0.610345665	-0.581238385	0.360206486	0.255917658	0.07895034	-1.464896045	-1.867943259	-1.816076304	-3.066708884	-2.141212186	-2.946549678	-2.170090211	-4.135082733
D8B26_000855							1.0400838807527e-06	1.39129707942404e-06	7.21991167257989e-06	1.80878487804183e-06	3.95813537763927e-06	-3.594125617	-2.313212886	-2.192159912	0.524606999	0.641990163	0.821880803	-0.114714754	0.407042409	0.632021932	0.630856929	0.902629336	0.32889362	0.442085956	0.339587846	0.543919969	0.506155296	0.785430792	0.707111119	3.377145605	3.035367021	3.292534046	3.164192172	3.389692106
D8B26_000856							3.89094634921473e-08	1.99762814602839e-08	1.46356970513937e-07	1.7209080902655e-08	2.93574713204658e-07	-1.435820585	-1.454262257	-2.568837533	0.645713413	0.267932053	0.599777292	0.237833909	0.169494617	0.365761591	0.470390748	0.512235411	0.551868697	0.065408336	0.278288273	0.187779279	0.219675484	0.351797286	0.534963983	2.305402701	2.050807597	2.307854191	1.956855794	2.166351802
D8B26_000858		conserved hypothetical protein					4.25327145308959e-06	0.002154561	0.001709075	0.000312373	0.000237552	0.974963939	1.206815851	1.482591419	0.252803518	-0.15340625	0.369505076	-0.228947365	0.341689805	0.170943595	-0.100325179	-0.08286996	-0.161280388	-0.180843261	0.593915564	-1.133457032	-1.460728323	-0.685495332	-1.205875677	-1.046760649	-1.107276872	-1.331633005	-1.478149092	-2.316728647
D8B26_000859		conserved hypothetical protein	CIMG_02498	hypothetical protein	HISTO_ZW.Contig245.Fgenesh_histo.20.final_new		5.59279463033084e-11	4.77095889786089e-09	2.32631533367718e-08	1.09336533753917e-09	4.33627115762915e-09	1.548506237	1.648396982	1.425691612	-0.185087381	-0.169204892	0.048023669	0.185462789	0.228149662	-0.113317118	-0.108648701	-0.362032805	-0.388416263	-0.000721693	-0.250844456	-0.469203406	-1.354964985	-1.15476106	-0.52702819	-1.647066441	-1.443708407	-1.831752858	-1.760680145	-2.547245307
D8B26_000861		conserved hypothetical protein	CIMG_02496	hypothetical protein	HISTO_ZT.Contig181-snap.98.final_new		4.91140603296509e-11	2.54353667529325e-07	1.72864055343444e-08	2.03483057013702e-09	9.68303894747311e-10	-3.856633841	-3.684902921	-2.721914794	-0.336471367	-0.471337597	-0.292925913	0.318957	0.183854414	0.283084018	0.737525298	0.742402162	0.74174993	0.933572753	1.001528588	1.090568159	1.984316928	1.93596078	1.410666403	3.081290813	3.706785382	4.186755414	4.451170642	5.220872504
D8B26_000866							0.016822292	0.404313535	0.02946452	0.002989288	1.58034433702692e-05	-1.356884185	-0.075971454	-1.539880982	-0.964469919	-0.94858743	0.109162917	-0.065100326	0.081347646	-0.047542701	0.636016883	0.080977079	0.278558461	1.056397037	1.319920974	1.285008166	0.101101051	-0.06708243	0.117029212	0.378743788	0.975072976	1.331573482	2.183442446	1.031285847
D8B26_000868		predicted protein	CIMG_10965	hypothetical protein			8.18566531975735e-06	0.000220943	0.000222003	0.000134802	5.38924072269838e-05	-3.748206761	-3.689686452	-1.983670978	-0.185867494	0.566980589	0.598258725	0.602470787	-0.48400433	0.917472849	-0.065373633	1.058888312	0.429129664	0.963732776	0.608197773	0.641377591	1.342675453	1.334956644	1.092668485	3.450952636	3.471823709	3.567704801	3.903809258	4.39540384
D8B26_000869	GLT1	glutamate synthase	CIMG_02486	glutamate synthase, NADH/NADPH, small subunit	HISTO_ZW.Contig245.Fgenesh_histo.47.final_new	glutamate synthase	3.50070206273594e-10	5.78176292010683e-05	3.44502895747031e-08	6.06263027681264e-09	1.02294618643877e-10	-1.276562824	-1.17703954	-1.383610767	-0.403316305	-0.525588326	-0.43391405	0.26447047	0.102332162	0.071514617	0.302330348	0.260082966	0.269954049	0.747341853	0.859469669	0.676439141	0.826854273	0.622652705	0.196589558	0.824048525	1.421232537	1.554693341	2.034732588	1.821556837
D8B26_000870		conserved hypothetical protein	CIMG_02484	hypothetical protein	HISTO_ZW.Contig245-snap.27.final_new	DUF3128 superfamily domain-containing protein	3.21939662925635e-12	2.98098610572419e-11	3.53018431907801e-10	2.81036455080008e-11	3.49143436949945e-10	1.945535378	1.781048175	1.876027637	-0.504112466	-0.252691272	-0.770130687	0.221241029	0.037824646	-0.055519242	-0.601227185	-0.583771966	-0.097918886	-0.131192797	-0.043190825	0.356363148	-1.269752624	-0.972272533	-0.936259529	-2.381614662	-1.803740911	-2.257847065	-1.821365243	-2.920772392
D8B26_000887	ERG4	Delta(24(24(1)))-sterol reductase	CIMG_02468	Delta(24(24(1)))-sterol reductase	HISTO_ZW.Contig245.Fgenesh_histo.3.final_new	Delta(24(24(1)))-sterol reductase	6.03124099480474e-15	2.11839379524368e-13	8.33787393828897e-13	6.96897011301788e-14	1.38887422295386e-13	-1.605885854	-1.369328792	-1.470033949	0.235025654	0.294895487	0.110415308	0.073765303	0.1425598	0.122237936	0.258785597	0.300902328	0.380426531	0.322657425	0.224031457	0.32830937	0.515327788	0.513168638	0.622739972	1.69653784	1.597136382	1.800246818	1.778776052	2.03439693
D8B26_000891_1							3.02303517402497e-07	2.47425619886464e-06	2.97240269838005e-06	4.3657827441178e-06	3.88987715777481e-06	2.490066889	2.522669824	2.831456104	0.107497345	0.506260255	0.343251575	0.514528984	-0.113956489	0.456214585	-1.262178912	-6.053639129	0.071894465	0.31821436	0.596708031	0.214229702	-1.278627654	-1.526981484	-0.737608449	-2.297927707	-2.331979796	-4.612652261	-2.246722395	-3.789044455
D8B26_000892		conserved hypothetical protein	CIMG_02462	glyoxalase	HISTO_EA.Contig33.eannot.1685.final_new	glyoxalase/bleomycin resistance protein/dioxygenase	2.01028998058547e-13	2.29314979446893e-09	7.38107857711788e-10	2.05285260231269e-11	9.84559000674315e-11	-2.292801139	-2.007509968	-2.175963612	-0.082494718	-0.227691598	-0.031810333	0.083433042	-0.069308157	0.170500281	0.429865967	0.638503969	0.545295579	0.285074671	0.251123441	0.494527928	1.36710649	1.308270405	1.313877751	2.048843795	2.219674243	2.6910278	2.502511114	3.488994357
D8B26_000896							1.67440594832812e-11	5.17579899668005e-12	1.27901463770479e-10	6.39882544479751e-12	4.22651543149349e-10	1.414937034	1.450914775	1.360264335	-0.787513058	-0.66443151	-0.534392302	0.072463097	-0.251167795	-0.142114716	-0.712924105	-0.362569674	-0.368830316	0.012338599	0.131562544	-0.000896332	-0.379091557	-0.182786481	-0.055762539	-2.075449039	-1.522074382	-1.89290615	-1.369123482	-1.610785499
D8B26_000897							2.57946579407205e-07	8.52432334530821e-08	1.26488880144543e-06	1.15363159088707e-07	8.04216147504021e-06	1.558998276	1.500025023	1.149573545	-0.427573262	-0.581060998	-1.2039565	-0.240716219	-0.43031745	0.266323598	-0.04696839	-0.786516519	-0.683350738	-0.00057436	0.343050359	0.195950093	-0.166510626	-0.407757569	-0.038618264	-2.143350917	-1.548457793	-1.907257861	-1.256704227	-1.618770612
D8B26_000899		phosphotransferase	CIMG_02456	phosphotransferase enzyme family protein	HISTO_DA.Contig93.Fgenesh_Aspergillus.191.final_new	phosphotransferase enzyme family protein	2.73576579482428e-11	6.79537774829224e-09	1.02677600881584e-07	5.95684636090262e-09	1.46482825285978e-08	-1.457789365	-1.332926561	-1.906247305	0.283653158	0.157297685	0.29804487	0.063642731	-0.013398742	-0.091076701	0.133779352	0.390859925	0.245901582	0.163164264	-0.038907045	0.406024867	0.928487101	0.844572537	0.924917647	1.803639043	1.540006895	1.800815999	1.739469869	2.453306217
D8B26_000901		conserved hypothetical protein	CIMG_02454	hypothetical protein	HISTO_EA.Contig33.Fgenesh_histo.103.final_new		2.82375522344852e-11	1.87473394207768e-10	4.67649314162345e-09	3.03855599313416e-10	9.80052310599276e-10	-1.986814945	-2.124214845	-2.292668489	0.43855952	0.617129376	0.525328572	0.104670264	0.119304098	0.027878029	0.628157682	0.344131115	0.326194373	0.25137957	0.262087089	0.407342137	0.742074384	0.663389053	0.946073016	2.651811997	2.212209948	2.561008042	2.432273894	2.912232604
D8B26_000907	NAM9	30S ribosomal subunit S4	CIMG_02448	30S ribosomal protein S4	HISTO_EA.Contig33.Fgenesh_Neurospora.204.final_new	NAM9+ protein	5.34819720715207e-14	3.87315334346865e-13	3.49341505787314e-12	2.45799192282731e-13	3.27135506220998e-12	2.251856374	2.315479059	1.947024749	-0.67938735	-0.524155278	-0.445646371	0.061021945	-0.072545251	0.228167121	-0.415148793	-0.797669894	-0.522411414	-0.163898457	0.250039397	0.155962784	-1.372484442	-1.220847491	-0.995356689	-2.729948421	-2.105743671	-2.733166015	-2.124135535	-3.3678191
D8B26_000908	PDA1	pyruvate dehydrogenase E1 component alpha subunit	CIMG_02447	pyruvate dehydrogenase (acetyl-transferring) E1 component, alpha subunit	HISTO_EA.Contig33.eannot.1672.final_new	pyruvate dehydrogenase	2.85739936396121e-17	3.86389959334387e-15	4.21219471760888e-14	7.11359748811841e-16	1.56042289215509e-13	1.326328181	1.329440383	1.29355051	-0.165351221	-0.201259196	-0.263294843	-0.103466786	0.054025372	0.067308739	-0.447907602	-0.299890469	-0.43539995	0.078174466	0.177985536	0.141890896	-0.853551309	-0.959284937	-0.739297772	-1.526133449	-1.309213844	-1.718795679	-1.188420173	-2.168131555
D8B26_000913	VELC	conserved hypothetical protein	CIMG_02440	VelC	HISTO_EA.Contig33-snap.162.final_new	velvet family protein VelC, mycelia-enriched transcript	4.47258442286049e-05	1.32892268824112e-06	1.69115790021365e-05	6.80627324602186e-06	6.88430402578996e-06	-1.258200841	-3.702180872	-1.996165398	0.897397069	0.70070691	0.932414829	0.510904796	0.148836368	0.384146265	0.356028473	0.847085084	0.357134232	0.516518491	0.549160767	0.508588937	0.050073114	-0.118110368	0.315662143	3.162004228	2.656679965	2.794760484	2.837421986	2.396332034
D8B26_000915	SYF2	SYF2 splicing factor domain-containing protein	CIMG_02437	pre-mRNA-splicing factor syf2	HISTO_EA.Contig33.eannot.1689.final_new	pre-mRNA-splicing factor syf2	2.22706987526366e-08	4.8859932431136e-07	2.88017032079361e-06	1.31792180332873e-07	6.22728012079177e-06	1.477881575	1.536401885	1.145444958	0.278273405	-0.88103355	-0.367696346	-0.252452971	0.139982208	0.05664245	-0.285856628	-0.242258995	-0.672708835	-0.047197226	0.471593856	-0.002779071	-0.749764348	-0.994909811	-0.609562555	-1.691297457	-1.406044884	-1.828212498	-1.285817407	-2.181478495
D8B26_000919	ECM15	conserved hypothetical protein	CIMG_02433	hypothetical protein	HISTO_EA.Contig33.genewise.135.final_new	cell wall biogenesis protein Ecm15	6.3286746839824e-13	5.80720133079574e-12	3.83099303424092e-11	1.59794647563708e-12	1.98447882753181e-11	1.824149246	1.916369074	1.752995347	-0.410499394	-0.2421957	-0.37995448	0.199420943	0.109021247	-0.278097187	-0.369170103	-0.586412662	-0.752433514	0.065543602	-0.537960069	-0.255705787	-0.759526469	-0.751160559	-0.544383534	-2.1803961	-1.82483484	-2.414065598	-2.034503292	-2.516171724
D8B26_000921		hypothetical protein	CIMG_10953	hypothetical protein	HISTO_EA.Contig33.Fgenesh_Neurospora.125.final_new	hypothetical protein	1.00423928759335e-09	3.36651242050935e-09	1.56791406647646e-08	1.9534160127545e-09	1.84554763823893e-08	2.571667808	2.499931732	3.066928246	-1.37195712	-0.121054601	-0.563377857	0.017529089	0.508342545	0.028208537	-0.864440136	-1.234942882	-1.022013536	0.233379023	0.461207967	0.152651209	-1.958891391	-1.04907236	-1.354096274	-3.411486391	-2.509616857	-3.727403894	-2.431242954	-4.140938551
D8B26_000926		4-carboxymuconolactone decarboxylase	CIMG_02427	4-carboxymuconolactone decarboxylase			7.30509920164944e-09	1.93513609419234e-08	4.15447278021865e-08	1.55034005439607e-08	1.76221777169059e-07	1.73147371	1.581047129	1.810352993	-0.745821339	-0.549366604	-0.198485427	-0.179457368	-0.536640819	-0.368086728	-0.099900741	-0.367799002	-0.657121105	-0.260589172	-0.025285107	0.28687066	-0.467821854	-0.449592211	-0.503777017	-2.208409654	-2.071885242	-2.1013673	-1.728378884	-2.178889698
D8B26_000929		nucleoside transporter	CIMG_10951	nucleoside transporter	HISTO_EA.Contig33.eannot.1677.final_new	nucleoside transporter	5.79540451738559e-08	5.53402127319146e-12	2.02614979262615e-10	1.15462230092412e-10	9.2278852693841e-10	-1.335065449	-1.552179581	-1.130617497	0.808048523	0.678127735	0.583449993	0.284489074	0.41387435	0.283080335	0.290523728	0.305338461	0.422028624	0.165353879	0.238858833	0.161362419	-0.15107383	-0.247287525	-0.218312072	2.037315239	1.67359953	1.691502486	1.529376182	1.137483102
D8B26_000943		calmodulin	CIMG_02413	calmodulin	HISTO_EA.Contig33.Fgenesh_histo.185.final_new	calmodulin	1.57410575711792e-09	4.88085003745512e-09	2.79087173596683e-08	2.23429281185159e-09	1.36956710434389e-08	1.798125097	2.165135127	2.239139528	-0.836120199	-0.639665464	-0.294112807	-0.307193529	0.232007527	0.013895863	-0.172484013	-0.633184569	-1.021935118	-0.413466768	-0.721305029	0.188091569	-0.595558015	-0.575296407	-0.426072793	-2.655252279	-2.070872957	-2.698792914	-2.367111094	-2.590231121
D8B26_000949							3.8002336818779e-07	6.82090796936177e-06	3.21715807052867e-05	6.39722818079015e-06	1.01288629884586e-05	-1.528318882	-1.469798572	-2.9337081	0.306453489	0.385868803	0.385187197	0.104501895	0.237077692	0.018966028	0.108220594	0.394969209	0.517911791	0.027702512	0.551245447	0.460265804	0.724714381	0.780848198	0.927892514	2.3100789	2.074923896	2.3021732	2.259177124	2.766251048
D8B26_000951		endo-arabinanase	CIMG_02400	endo 1,5-alpha-arabinase	HISTO_ER.Contig17.eannot.1263.final_new	glycosyl hydrolase	0.012809233	0.039490011	0.030579176	0.021484577	0.014385776	2.731366288	2.44884968	2.569902653	0.765670123	1.324694937	-1.924983242	-1.809739867	2.570763443	-1.895275735	2.776325384	-1.663662463	-2.38361892	-2.162173693	0.769453981	-1.770833063	2.14982316	-2.266287834	-2.230274831	-2.532224511	-2.921243085	-3.035218379	-3.676646626	-3.429664168
D8B26_000952		conserved hypothetical protein	CIMG_02399	hypothetical protein			6.63034444211169e-13	1.42660318390468e-11	1.56759533119723e-11	2.47164650007671e-12	5.74303689042335e-12	-3.34741377	-3.795853449	-3.2788718	0.514682211	0.37316091	0.331627055	0.502365542	0.430128234	0.404680592	0.789985221	0.786771103	0.883950589	0.769755649	0.565689413	0.706821971	1.121899472	1.212714884	1.027906173	3.886565004	3.921743721	4.303092449	4.168978558	4.598471497
D8B26_000953							6.65958276876153e-08	1.36412348613214e-05	3.64202626452466e-05	2.4535769915553e-06	2.16030330715346e-05	-1.193270281	-1.375758071	-3.129174215	0.115144999	0.269474258	0.210937567	0.048327821	0.24496155	-0.115920022	0.578284935	0.5340976	0.290894427	0.276594469	-0.105194452	0.1859189	1.032541514	0.936507818	1.19563118	2.057011017	1.923769062	2.311341618	2.005950848	2.916554125
D8B26_000954							4.36605719003918e-09	8.67287239633304e-07	1.08250274959767e-06	8.56650628754215e-08	1.08385189741933e-07	-2.19269307	-2.314745006	-3.293227706	0.205947771	-0.008911908	0.23028531	0.415350134	0.103785764	-0.119711609	0.654595591	0.583970108	0.503838086	0.696283441	0.283844043	0.665244596	1.323176304	1.052266522	1.210701628	2.727983432	2.708652721	3.156082085	3.155111518	3.771917139
D8B26_000955		conserved hypothetical protein	CIMG_02397	hypothetical protein			1.0705683315654e-07	4.00500682555509e-07	1.40167250981447e-05	1.4695204508106e-06	2.90168011367378e-06	-1.125989843	-2.55779516	-1.471507605	0.449237108	0.476479459	0.577298528	0.06451068	0.086511281	-0.074464447	0.278021763	0.495317562	0.185005345	0.406450572	0.010736654	0.220911047	0.789202347	0.416566181	0.773508528	2.216911989	1.742424003	2.012446478	1.956005772	2.371232634
D8B26_000958							0.000186336	7.20777727003036e-06	0.000341688	0.000190368	0.001918334	-0.763112294	-1.372016645	-3.016498419	1.054908713	0.867576882	0.815045174	0.417640253	-0.17287737	0.478325126	0.392639249	0.67474897	-0.010018059	-0.097523073	-0.062059588	-0.044351179	0.167243617	0.302129203	0.36819944	2.59612679	1.910988489	1.976666135	1.607826779	1.961630414
D8B26_000959							6.43887179009421e-05	5.52730668392811e-07	2.18343878496977e-05	2.6588094009457e-05	4.02891508656919e-05	-1.011653984	-0.736322285	-2.341094349	0.737584854	0.688628551	0.64659504	0.115070629	0.397937799	0.194594008	0.059288316	0.346036931	0.187959361	0.075794688	0.185923258	0.266087799	0.11621276	0.040393297	0.030963329	2.026883716	1.574990184	1.519389654	1.500541594	1.395439989
D8B26_000963		hypothetical protein					1.40304919632697e-07	0.001281574	4.64986600110373e-05	2.35224293544876e-06	6.64304455081821e-06	-3.131825143	-3.073304833	-2.95225186	-1.335020622	-0.29056898	-0.08081554	0.275435934	0.519400412	-0.051108033	0.826642428	1.113391043	0.955313474	0.977449892	0.291693588	0.861830533	1.778484826	1.951338263	1.363914617	2.4646692	3.302867965	4.005950837	3.799956213	4.750178049
D8B26_000966		kinesin family protein	CIMG_02386	kinesin family protein	HISTO_JG.Contig206.Fgenesh_histo.168.final_new	kinesin family protein	8.09277084214777e-18	7.38683312541204e-16	1.62528108873394e-15	1.39730130591187e-16	2.06550950207484e-16	-2.936498045	-2.881470946	-2.950816445	0.258543013	0.288790843	0.262401306	0.165213643	0.244002393	0.273089688	0.540844416	0.614154102	0.61069107	0.671681251	0.671933631	0.707722755	0.999135485	1.107798255	1.352783584	3.192092065	3.150668227	3.510743845	3.605985106	4.07799308
D8B26_000972		3-demethylubiquinone-9 3-methyltransferase	CIMG_02379	3-demethylubiquinone-9 3-methyltransferase	HISTO_AL.Contig317.eannot.1564.final_new	3-demethylubiquinone-9 3-methyltransferase	0.000807261	0.197588537	5.14132088715144e-05	0.000932357	0.001780939	0.995159244	0.724371928	1.287943137	0.877693639	0.724205903	0.257429603	-2.105374319	-0.101591577	-0.910802268	-0.230448675	-0.122795647	-0.277154928	-0.13588005	0.099424014	-0.481505015	-0.156699608	-0.239994192	-0.203981189	-0.369559325	-2.007008348	-1.216448734	-1.17472378	-1.196440032
D8B26_000976		acetamidase	CIMG_02374	acetamidase	HISTO_JG.Contig206.eannot.1503.final_new	acetamidase	1.58663481422458e-16	8.50379188934244e-17	1.06848162741069e-15	1.60318862236331e-16	1.20717596513045e-15	-2.531298029	-2.077758114	-2.351724746	0.659085563	0.667376729	0.685998385	0.363011792	0.305483178	0.331323211	0.458921349	0.592267008	0.574650437	0.315867917	0.343461319	0.271505108	0.394662177	0.435635071	0.561531645	2.992698696	2.654817231	2.862932124	2.631751823	2.786821894
D8B26_000977		hypothetical protein	CIMG_02373	CMGC/SRPK protein kinase	HISTO_ZT.Contig174.eannot.1403.final_new	protein kinase	2.25744882871367e-15	1.07097724226783e-15	1.09082780913865e-14	2.24973395240939e-15	1.64570210325647e-14	-2.419941638	-2.51715714	-2.520955654	0.709221111	0.826814437	0.669590271	0.317585347	0.310760675	0.500956558	0.543477147	0.560513627	0.606408035	0.312312162	0.306716792	0.299547288	0.401973215	0.485683582	0.606494185	3.218254826	2.860832179	3.056200085	2.790743501	2.983734254
D8B26_000978		conserved hypothetical protein	CIMG_02371	hypothetical protein			7.21559306906236e-13	8.87165944393923e-14	2.94470307865624e-12	6.2603018901291e-13	3.52942136496031e-12	-1.695366457	-2.00594427	-1.918938778	0.772572941	0.705911459	0.563967845	0.379532663	0.070879427	0.285138114	0.375165163	0.535668113	0.280770261	0.171068136	0.277648753	0.219924811	0.257795107	0.3770731	0.347133612	2.551948226	2.11271093	2.256604132	2.089054108	2.198731463
D8B26_000981		conserved hypothetical protein					1.58663481422458e-16	1.50796459284088e-14	1.75237530277222e-14	2.83708654578154e-15	9.76320193756805e-15	-3.041140601	-3.521985925	-3.848391929	0.406175545	0.299758308	0.294993522	0.339403138	0.40279537	0.444046978	0.718998254	0.729198678	0.755637227	0.579173754	0.439007936	0.604401773	1.435283162	1.464356309	1.498288502	3.789491232	3.850454374	4.190044302	4.000015908	4.920772545
D8B26_000984							6.71172553808448e-12	2.18130068557343e-06	4.02683208084699e-08	1.65875986459621e-09	9.44000644578006e-10	-3.307030531	-3.067937976	-3.574916225	-0.579173364	-0.801122979	-0.880876156	0.172380331	-0.118776953	0.128463553	0.668067714	0.731734777	0.816866635	1.020049656	0.884592305	0.928411817	2.393124591	2.438298388	2.147844417	2.562766855	3.367300039	4.055614861	4.264195187	5.636688481
D8B26_000988		conserved hypothetical protein	CIMG_02360	hypothetical protein	HISTO_JG.Contig206.eannot.1511.final_new	Nbl1 / Borealin subunit of the conserved CPC, chromosomal passenger complex	5.06495631150458e-10	0.002069612	0.00061634	2.09849162231831e-05	5.36730211050699e-06	-1.461008385	-1.402488075	-1.536692157	-0.184358069	-0.523397158	-0.539724955	-0.044777154	-0.312283171	-0.390964776	-0.246871449	0.1711217	0.410847787	0.458712842	0.061809686	0.40618329	1.827479906	1.721918698	1.584491437	1.057194764	1.210827005	1.593777106	1.79848881	3.173374826
D8B26_000989	LRG1	rho-GTPase-activating protein	CIMG_02359	rho-GTPase-activating protein	HISTO_JG.Contig206.eannot.1509.final_new	rho-GTPase-activating protein	2.48980577452999e-17	1.72521752226997e-15	2.72081067661181e-14	5.51018386553419e-16	2.06562752534191e-14	1.296844085	1.422356831	1.3592874	-0.249325348	-0.309180167	-0.150124475	0.07321268	-0.002035791	0.025962866	-0.35377246	-0.485367483	-0.274341114	0.013623113	0.066831288	-0.096217578	-0.780340634	-0.7858349	-0.771578314	-1.594677642	-1.327428966	-1.719214067	-1.365408949	-2.138336286
D8B26_001004	SDH1	succinate dehydrogenase	CIMG_02339	succinate dehydrogenase [ubiquinone] flavoprotein subunit 2, mitochondrial	HISTO_JG.Contig206.Fgenesh_histo.155.final_new	succinate dehydrogenase	5.22512372491804e-18	7.38275786599263e-17	1.81940362307306e-15	5.21563271292929e-17	2.60428002763063e-15	1.890938988	2.04016512	2.098190723	-0.59898674	-0.441227295	-0.471417371	0.075682241	0.116967903	0.138734327	-0.564547946	-0.444721075	-0.50624534	0.051982632	0.288114879	0.200280331	-1.239005833	-1.343236681	-1.291668864	-2.514519031	-1.896594282	-2.517176392	-1.839892134	-3.300699129
D8B26_001005		26S protease regulatory subunit 7	CIMG_02338	26S protease regulatory subunit 7			4.40180075231425e-13	7.09800973886473e-10	1.43680578493464e-10	9.53686167762588e-12	5.01422201385122e-11	1.39136284	1.358809055	1.458002594	0.11791381	0.244264306	0.176434296	0.101574787	0.075555563	-0.352348486	-0.183951388	-0.347506076	-0.472304265	-0.14636487	-0.277836997	-0.336840186	-1.002636082	-0.950131448	-0.853997452	-1.224404126	-1.460872054	-1.744865443	-1.643938833	-2.335016328
D8B26_001007							0.001217121	0.12547186	0.743081046	0.01918799	0.006962015	-0.601953261	-2.865361046	-0.422379978	-0.641650007	0.447889524	-0.16237837	0.483379721	-1.775156142	-1.717633364	-0.029544122	0.835908003	0.601378373	0.678433691	0.740645474	0.909309648	1.448771827	1.184373031	0.885966995	1.168494813	0.275883465	1.757977907	2.075092459	2.47123371
D8B26_001010		hypothetical protein	CIMG_02333	nucleolin			4.82334060393548e-20	1.77144104583392e-18	2.5639800606241e-16	2.5206061380885e-18	2.44138749014771e-16	2.003633447	1.9623178	1.896843187	-0.640659369	-0.529326558	-0.750360618	0.38331822	0.267750784	0.260672795	-0.464981588	-0.45349821	-0.376323301	0.267873127	0.303169133	0.262739601	-1.370736272	-1.44399088	-1.578441298	-2.596670347	-1.65248341	-2.383623057	-1.678540815	-3.421569563
D8B26_001011	ALG6	glycosyltransferase	CIMG_02332	glucosyltransferase	HISTO_DU.Contig190.Fgenesh_Aspergillus.65.final_new	glucosyltransferase	1.35485326312432e-13	1.74354719401678e-12	7.27880154187051e-12	6.8833120430442e-13	3.88590630088805e-12	2.179403886	1.93394877	2.103398568	-0.210256271	-0.228652408	-0.463923163	-0.131322957	0.24522716	-0.119342318	-0.742931075	-0.605958078	-0.243021527	-0.330745164	-0.000505539	-0.175471892	-0.979645938	-1.147829419	-1.082372638	-2.372525431	-2.068959743	-2.575466578	-2.264283007	-3.146030044
D8B26_001012	COX17	hypothetical protein	CIMG_02331	cytochrome c oxidase assembly protein subunit 17	HISTO_DU.Contig190.Fgenesh_Neurospora.33.final_new	cytochrome c oxidase copper chaperone Cox17	1.1903520617356e-11	1.72813953879253e-10	7.01171726664346e-10	7.34788931276506e-11	2.38624612961621e-10	1.89070564	1.728295966	1.61267512	-0.128650658	-0.164238515	-0.520645707	0.331563262	-0.090096047	-0.314511633	-0.253510367	-0.572482813	-0.344367062	-0.168969203	-0.148136579	-0.679653414	-0.693766819	-0.771041804	-0.713169367	-2.017959316	-1.780550623	-2.120359453	-2.073486256	-2.476065879
D8B26_001013	RNA1	ran GTPase-activating protein 1	CIMG_02329	ran GTPase activating protein 1	HISTO_DU.Contig190.Fgenesh_Neurospora.32.final_new	ran GTPase activating protein	2.53108331753697e-13	1.9728029047895e-12	8.01829004725212e-12	6.00330930047059e-13	5.74645441172595e-12	1.457775583	1.525588647	1.632679946	-0.29129504	-0.116782858	-0.476249182	-0.149196725	-0.246632754	0.029267149	-0.353208404	-0.269634295	-0.590320569	-0.117336575	-0.368117127	-0.193774907	-0.583781952	-0.472989484	-0.415991455	-1.833480145	-1.659104334	-1.964330961	-1.746355154	-2.023997418
D8B26_001014		conserved hypothetical protein	CIMG_02327	hypothetical protein	HISTO_DU.Contig190.Fgenesh_Aspergillus.31.final_new	hypothetical protein	3.05929210809635e-11	3.25844584162907e-10	4.14274626327321e-08	7.99237205908382e-10	2.45422485294711e-08	1.526679088	1.235374057	1.437831419	-0.414477977	-0.84750441	-0.448894152	0.052330688	0.256711464	0.180452432	-0.346964362	-0.187573373	-0.261904548	-0.098174819	0.58051137	-0.021420308	-0.893927821	-0.826043944	-0.923004806	-1.961891866	-1.234173348	-1.672063442	-1.2878859	-2.28071134
D8B26_001015		ankyrin repeat protein	CIMG_02326	F-box domain-containing protein			6.76798631755181e-14	4.41433255898694e-13	9.62628957730722e-13	2.60373826915482e-13	6.44205405623088e-13	-1.700192879	-1.623861293	-1.671627384	0.367094155	0.223304172	0.300248837	0.239861092	0.163830012	0.350063917	0.303152781	0.362885622	0.376793021	0.281830491	0.288328451	0.323797144	0.43583399	0.56234935	0.416308521	1.964704266	1.916094312	2.013623052	1.962745332	2.138198017
D8B26_001017		di-trans,poly-cis-decaprenylcistransferase	CIMG_02324	hypothetical protein	HISTO_DU.Contig190.eannot.1284.final_new	nuclear undecaprenyl pyrophosphate synthase	2.13563163573287e-12	5.50056968855555e-11	2.22049270020231e-09	4.33205519813796e-11	1.88977832956348e-09	1.434990898	1.394189759	1.462894312	-0.348974068	-0.52744662	-0.367624363	-0.117029136	0.212981839	0.207079237	-0.318897382	-0.106303584	-0.502756092	-0.126161216	0.302966117	0.183715313	-0.690123099	-1.064757458	-1.028744455	-1.841032416	-1.323580457	-1.769794967	-1.339892712	-2.36589633
D8B26_001018		conserved hypothetical protein	CIMG_02323	hypothetical protein			1.02820658635521e-12	1.39933591196237e-11	9.09631394584208e-11	5.92991310746572e-12	5.344389881541e-11	-2.010315529	-2.130501106	-1.830742246	0.334566425	0.448220854	0.364403745	0.18742484	0.244157187	0.061460547	0.347268297	0.592794249	0.53547406	0.263050995	0.314394968	0.12839689	0.786383581	0.585503062	0.778059184	2.375616749	2.159858527	2.482677421	2.229428292	2.709578776
D8B26_001019		repressor protein	CIMG_02322	repressor protein			6.56123615020715e-18	2.31018682413338e-17	2.20559645967636e-16	2.37970642151136e-17	1.53198171279834e-16	-2.674142991	-2.60119561	-2.631348441	0.623028022	0.630274671	0.614524799	0.264104601	0.343769156	0.263986842	0.550926898	0.607547287	0.645143785	0.320325941	0.305268111	0.456634594	0.790245002	0.760083663	0.730823671	3.258716901	2.92745389	3.238684097	2.996326677	3.396118205
D8B26_001029	CGR1	hypothetical protein	CIMG_02309	rRNA-processing protein CGR1	HISTO_DU.Contig190.eannot.1282.final_new	nucleolar protein CgrA	2.6066943651085e-12	1.58516652339874e-11	1.78112187968389e-10	1.02231351989508e-11	9.06529384691201e-11	2.124765604	2.342904307	2.030817974	-0.621411463	-0.761005931	-0.362105509	0.214111648	0.18937297	0.200725567	-0.452435384	-0.579438329	-0.461947799	0.248700946	-0.023947887	-0.50882181	-1.272192215	-0.846014498	-1.462078191	-2.748363465	-1.967932403	-2.65729438	-2.233711652	-3.357025805
D8B26_001031	TMA22	translation machinery-associated protein 22	CIMG_02307	translation machinery-associated protein 22	HISTO_DU.Contig190.Fgenesh_Aspergillus.9.final_new	RNA binding protein	2.92371719796377e-11	1.84661039705744e-10	1.77005512327433e-09	4.82616929883368e-11	2.8182991939576e-09	1.810920942	1.906674158	1.872657735	-0.686188255	-0.489733521	-0.300300065	0.041714172	0.139663625	-0.043821696	-1.057364975	-0.46428512	-0.821671498	0.136739323	0.245540666	0.027181717	-0.898727011	-0.986740144	-0.432260052	-2.359940353	-1.815266686	-2.67189242	-1.730803922	-2.633199519
D8B26_001041	AMD1	AMP deaminase	CIMG_02288	AMP deaminase	HISTO_DU.Contig190.Fgenesh_Aspergillus.81.final_new	AMP deaminase	4.5555933996701e-13	1.58649961762315e-13	2.14523889294025e-12	3.01932854888585e-13	3.72198216557079e-12	-1.591931248	-1.533410938	-1.598121465	0.445953845	0.505801604	0.497428528	0.175713953	0.254604089	0.2467749	0.372106877	0.429452374	0.377347437	0.19366988	0.214580614	0.095209888	0.129008817	0.21095008	0.574860766	2.056585058	1.800573881	1.965015951	1.742159502	1.881373845
D8B26_001043		predicted protein	CIMG_10907	hypothetical protein			4.04362135151225e-11	1.77354786200082e-09	8.42493517594928e-10	2.7218842416992e-10	2.36532362561676e-10	-1.690444809	-2.271748935	-1.46843626	0.157134279	0.204816008	0.09713883	0.174289033	0.334705719	0.286816257	0.274561371	0.46705217	0.379223322	0.452721916	0.289702153	0.532225983	0.624818878	0.578547779	0.576876307	1.970092803	2.085499963	2.184609026	2.250570522	2.410345679
D8B26_001044							2.84044971091127e-14	9.26565295443767e-13	5.9510729865479e-13	9.93201186075321e-14	1.64464055102251e-13	-3.0861558	-3.533275538	-3.485286027	0.254897549	0.264227025	0.338532272	0.481671526	0.440276635	0.461954214	0.768288706	0.83489034	0.805386316	0.785233488	0.680798843	0.827404985	1.157909747	1.165293222	0.837952498	3.646890493	3.822187133	4.162682604	4.128904532	4.413904616
D8B26_001045							3.45775105330595e-06	3.35388572624883e-05	4.47800575474196e-05	4.25099126275927e-06	2.58756650599732e-05	-3.470045997	-3.411525687	-2.068080293	0.895601359	0.042587418	0.15127933	0.206401712	0.531122028	0.238702335	1.148081442	0.52581072	0.996797045	0.528197726	0.335343369	0.523609679	0.871243015	1.314205966	0.640668833	3.387646548	3.334537988	3.932846108	3.478491998	3.951210089
D8B26_001046		carboxypeptidase	CIMG_02284	carboxypeptidase cpdS			1.42539140072519e-11	6.6409284574304e-07	1.65334899493111e-06	8.16634458654669e-09	5.04855762950226e-08	-1.362687879	-1.661102114	-1.033089152	0.01512113	-0.016995132	-0.212741604	-0.209066459	-0.12456358	-0.079477905	0.337720398	0.189129574	0.416480223	0.207016558	0.062626365	0.253911657	0.982288396	1.044274687	1.191154836	1.29091317	1.224866734	1.692318995	1.543250799	2.435572342
D8B26_001047		predicted protein					2.58313285633856e-06	0.000113917	5.06153350899645e-05	2.74240202354228e-05	2.12397662731826e-05	-2.941022119	-2.882501809	-2.761448836	0.189206136	0.023090791	0.350995583	0.171791599	0.323180312	0.767726213	0.647688832	0.016213304	0.78885533	0.911616282	0.127401653	0.786558697	1.144191345	1.518704638	0.817752047	3.054974029	3.288583463	3.411239926	3.523500133	4.027934575
D8B26_001052	CYP11	peptidyl-prolyl cis-trans isomerase	CIMG_02280	peptidyl-prolyl cis-trans isomerase H	HISTO_DU.Contig190.eannot.1294.final_new	peptidyl-prolyl cis-trans isomerase	8.83187086757386e-07	1.34557898254974e-07	2.0037090793876e-06	2.09493904803421e-07	1.51244367027165e-06	1.697797664	1.437635538	1.903134043	-0.412288411	-1.032969619	-1.417577377	-0.180343479	-0.247453271	0.139377132	-0.235447833	0.113832565	-0.919281777	0.090659344	-0.608969135	-0.306495921	0.103198383	0.130935112	-0.255742957	-2.613637521	-1.770365557	-2.102129116	-1.900057359	-1.683116914
D8B26_001054		conserved hypothetical protein	CIMG_10904	major facilitator superfamily transporter protein			5.87034655350916e-12	1.53601596932299e-08	8.24724273591079e-09	2.86778559209415e-10	7.11926010979482e-10	-2.584821664	-2.526301354	-2.624814758	-0.033506865	-0.077328733	-0.047283519	0.124119747	-0.023182123	0.124924728	0.521510543	0.578074984	0.761696651	0.548763779	0.611926205	0.360694301	1.598545817	1.545503367	1.141478895	2.525509175	2.651088443	3.206985201	3.083862804	4.003807748
D8B26_001055		cytochrome P450 11B2	CIMG_02277	benzoate 4-monooxygenase cytochrome P450	HISTO_AL.Contig317.eannot.1541.final_new	benzoate 4-monooxygenase cytochrome P450	7.6887533582881e-12	2.75778649373797e-09	2.68484885011822e-09	1.41628243534571e-10	3.38581687877661e-10	-2.921769155	-3.357063458	-4.763257487	0.285360738	0.031206506	0.106248806	0.194197135	0.13523989	0.243836853	0.998003126	0.854650879	0.838204719	0.662830304	0.783980338	0.730849604	1.769165371	1.865187863	1.543127969	3.787010663	3.832312179	4.538642126	4.362000228	5.367556481
D8B26_001057		conserved hypothetical protein	CIMG_02274	hypothetical protein	HISTO_BP.Contig457.Fgenesh_Aspergillus.24.final_new	hypothetical protein	2.68861465920074e-13	2.27492460490563e-12	6.68718954761044e-12	9.84393082454796e-13	9.27802421182688e-12	2.212712248	2.19572547	2.073419401	-0.436085696	-0.350662274	-0.249843205	-0.204140764	-0.000548885	-0.121731994	-0.440867079	-0.783203518	-0.488513199	-0.050934541	0.156218482	-0.095693027	-1.622901887	-0.978170921	-0.814778611	-2.511343741	-2.26898889	-2.710097341	-2.17213865	-3.286171777
D8B26_001061		cyclin-dependent kinase regulatory subunit			HISTO_BP.Contig457.eannot.1785.final_new	cyclin-dependent protein kinase regulatory subunit	0.004902808	1.95107644077614e-05	7.01575853720414e-05	7.6621675841278e-06	2.51401053234851e-05	1.570024427	1.205853665	1.654960836	-0.540061648	-1.276492717	0.138518798	-0.056577948	0.014488211	-0.698507164	-0.580032459	-0.853917015	-0.750751235	-0.529306008	-0.742728667	-0.413599821	0.055595495	0.773755232	1.028778017	-2.021610599	-1.720317056	-2.194226473	-2.025944888	-0.835850466
D8B26_001063	SSB1	heat shock protein SSB	CIMG_02269	hsp75-like protein	HISTO_BP.Contig457.eannot.1770.final_new	heat shock protein SSB1	4.67225080572009e-21	7.27415338919762e-20	1.12110367393555e-17	1.22128461460553e-19	2.06522827057937e-17	2.023684778	2.041000695	1.961676816	-0.709220993	-0.728755898	-0.705545174	0.188733888	0.160101132	0.244126945	-0.511123507	-0.507162337	-0.443401762	0.254647372	0.365060038	0.301569901	-1.287767478	-1.190981868	-1.456642549	-2.723890964	-1.812084024	-2.49438295	-1.706296411	-3.321224551
D8B26_001071		ZIP family zinc transporter	CIMG_02261	ZIP family zinc transporter	HISTO_BP.Contig457.Fgenesh_histo.71.final_new	plasma membrane zinc ion transporter	1.87357400360297e-12	5.0734273775892e-13	1.80982995355329e-11	9.0472030640133e-13	4.13673931622481e-11	1.482293652	1.57648681	1.235414056	-0.515869594	-0.728892834	-0.8537339	-0.135826023	-0.05577431	-0.05983933	-0.319983261	-0.607761085	-0.452547236	0.036831196	-0.04911376	0.037381873	-0.109317172	-0.22200554	-0.257743541	-2.130235388	-1.518570232	-1.883769867	-1.422797052	-1.634902009
D8B26_001076							1.92721561161906e-06	0.000256006	0.000295081	5.29790968480815e-05	8.73208008966367e-05	-2.32635143	-3.004796714	-1.009274623	0.554517356	-0.333092174	0.152751825	-0.083477171	0.273035193	0.182459332	0.278479186	0.158815549	0.751449322	0.636845346	0.173788582	0.226731655	1.179568284	1.011384803	1.177165681	2.280256738	2.265953249	2.579965964	2.5175791	3.256286809
D8B26_001077							1.49973395927326e-08	6.3096206083285e-06	1.09122983007009e-05	1.49016851236361e-06	1.25400961112298e-05	-1.211020572	-1.481807887	-1.891269631	-0.074729584	0.438057783	0.114575723	0.119495682	0.12173659	0.052942918	0.316534331	0.303292753	0.31283644	0.453469621	-0.203431821	-0.137487748	0.963413863	0.854995527	0.948396013	1.662614213	1.612194134	1.825869135	1.601355686	2.434877242
D8B26_001083		pentatricopeptide repeat protein					9.8682357996636e-16	6.42964230331138e-14	3.75916852785351e-12	4.39334106304334e-14	1.54327428838506e-12	1.601955181	1.648765239	1.605613833	-0.227131385	-0.456311623	-0.327552561	0.233363448	0.055479438	0.395625733	-0.249927052	-0.221586085	-0.431823789	0.047847584	0.273552085	0.0321556	-1.351350924	-1.215830068	-1.412844656	-1.951419793	-1.392567014	-1.93400628	-1.512211168	-2.943963044
D8B26_001085		conserved hypothetical protein	CIMG_02247	hypothetical protein	HISTO_BP.Contig457.Fgenesh_histo.114.final_new	hypothetical protein	5.12699377966969e-08	3.96979511072617e-07	1.71829174433394e-06	1.01576196937094e-07	1.13022635785396e-06	2.142753226	2.597202212	2.035228398	-0.228199418	-0.597341859	-0.276557106	0.725029487	-0.139313131	0.066308286	-0.268170229	0.149822919	-1.387269481	0.324501373	-0.304585908	-0.411913545	-1.793632619	-0.708059508	-1.925803097	-2.622742172	-2.060016972	-2.880058752	-2.343152447	-3.725361143
D8B26_001086	NOP14	nucleolar protein 14	CIMG_02246	rRNA maturation protein	HISTO_BP.Contig457.eannot.1617.final_new	nucleolar complex protein	2.40338304457834e-16	8.27146606238107e-16	2.28313293421893e-14	9.44760881771042e-16	4.19113139215801e-14	1.696510382	1.668673431	1.530444646	-0.641099775	-0.511603463	-0.626038479	-0.072256171	0.040362196	-0.067437262	-0.349361471	-0.444085939	-0.550922883	-0.009005114	0.179820026	-0.002598042	-0.697519329	-0.560225236	-0.583657516	-2.229387694	-1.665813364	-2.088729056	-1.587264491	-2.245422085
D8B26_001092	CSE1	lipase	CIMG_02232	triacylglycerol lipase	HISTO_BP.Contig457.Fgenesh_histo.116.final_new	vacuolar triacylglycerol lipase	8.65576489800827e-11	2.84680528381859e-07	2.05533877231941e-07	9.52290081174533e-09	8.91139994586078e-09	-1.46623851	-1.748755118	-2.364667739	0.052264848	-0.112097525	-0.056498849	0.128792023	-0.113313992	0.056866587	0.425795937	0.354670139	0.353450034	0.494050861	0.577847924	0.208150871	0.967951288	1.062280537	1.179450684	1.805810971	1.861443336	2.219094499	2.267340405	2.913327965
D8B26_001093		ACC deaminase	CIMG_02231	1-aminocyclopropane-1-carboxylate deaminase			5.96679013016105e-10	9.1131716615157e-05	6.70534854529607e-06	1.53089037772631e-07	1.04604974051221e-07	-1.575662803	-0.907089012	-1.206611721	-0.158889332	-0.302593429	-0.349369283	-0.139489035	-0.043890204	0.076918818	0.140094963	0.245245846	0.442065912	0.263247329	0.594453284	0.273813284	0.937682017	0.910498852	0.799574514	0.968432071	1.201544558	1.525064944	1.593128361	2.116676797
D8B26_001095							1.27050038593074e-08	1.17067097398601e-06	8.93668947884306e-07	1.43499052855096e-07	2.47571526257958e-07	-2.371026652	-2.106055465	-2.721968086	0.392094743	-0.171316519	0.2615786	0.455533951	-0.031970226	0.318003446	0.396862246	0.495677911	0.66880625	0.380953246	0.492533584	0.569079556	1.121777562	0.89990621	0.949529644	2.565453176	2.632092261	2.926190191	2.8633515	3.378565582
D8B26_001099	CPA2	carbamoyl-phosphate synthase	CIMG_02226	carbamoyl-phosphate synthase arginine-specific large chain	HISTO_LF.Contig359.Fgenesh_histo.62.final_new	carbamoyl-phosphate synthase	8.52027889017969e-20	3.58445596903113e-18	1.94849963005803e-16	2.91566626156489e-18	4.90019035204079e-16	1.877914235	1.896271714	1.801187059	-0.541073822	-0.528599946	-0.548197308	0.092137111	0.190436468	0.170891823	-0.471182036	-0.522834783	-0.477199805	0.268029181	0.336837745	0.257285449	-1.111744722	-1.243911919	-1.446246443	-2.398777759	-1.707355693	-2.347644766	-1.574057575	-3.129434691
D8B26_001102	RPS15	40S ribosomal protein S15	CIMG_02223	40S ribosomal protein S15	HISTO_LF.Contig359.eannot.2091.final_new	40S ribosomal protein S15	1.32982209740246e-13	2.95532911356919e-13	1.1142908475687e-12	2.30640130487417e-13	2.98903779390189e-12	1.963241578	1.854696541	1.899491782	-0.509414576	-0.744447861	-0.746895312	-0.400326391	-0.271472479	-0.305290013	-0.630116659	-0.212123511	-0.504126581	-0.136088856	-0.000707714	-0.020382669	-0.100170557	-0.639069206	-0.496797516	-2.567886821	-2.230178864	-2.379019739	-1.968970134	-2.32932613
D8B26_001103		60S acidic ribosomal protein P2/allergen Asp F 8	CIMG_02222	60S acidic ribosomal protein P2	HISTO_LF.Contig359.eannot.2090.final_new	60S acidic ribosomal protein P2	1.29147377205562e-13	7.0606769387169e-13	2.36113260805104e-12	3.47943870045704e-13	3.98374300595723e-12	2.362030378	2.329453303	2.400145315	-0.343510571	-0.769354488	-0.359056811	0.028807018	-0.058035618	-0.135262252	-0.404697868	-0.796733776	-0.623605437	-0.030650086	0.266836552	0.195631297	-1.56722487	-0.747282451	-1.747489636	-2.844873566	-2.419522795	-2.95692076	-2.240651174	-3.705571902
D8B26_001104		conserved hypothetical protein	CIMG_02221	hypothetical protein	HISTO_LF.Contig359.Fgenesh_histo.68.final_new	SPT2 chromatin domain-containing protein	6.04922220059988e-17	1.07007400705347e-10	8.09006175232537e-12	9.21509772179952e-14	1.02985150232015e-13	-2.031366742	-1.98402295	-1.979772377	-0.407017635	-0.43354794	-0.322029584	-0.122508196	-0.086062468	-0.070082353	0.410826688	0.428743385	0.399083127	0.485089871	0.293459504	0.606393161	1.52654278	1.474140197	1.812131533	1.611554724	1.906388623	2.410572008	2.465733948	3.603877238
D8B26_001105		carbohydrate kinase	CIMG_02220	YjeF family domain-containing protein	HISTO_LF.Contig359.eannot.2092.final_new	YjeF domain-containing protein	4.55103628122783e-09	0.001233034	0.008068059	0.000292043	3.41891446605016e-05	-0.897049931	-0.785580741	-1.350419177	0.001266436	-0.030547817	-0.325839744	-0.266359641	-0.069129655	-0.549625876	-0.018735959	-0.120282237	0.112810891	0.289517803	0.189756339	0.220953411	1.195681723	0.940431401	1.463152773	0.883644921	0.707742715	1.009061527	1.240597418	2.198617317
D8B26_001109		conserved hypothetical protein	CIMG_02216	NADH-ubiquinone oxidoreductase 178 kDa subunit	HISTO_LF.Contig359.eannot.2093.final_new	NADH-ubiquinone oxidoreductase	1.32143491692497e-12	2.27933891364332e-11	8.50643598360363e-11	6.85235666737231e-12	1.75383721240906e-10	2.07236949	2.013053309	1.937069436	-0.112355385	-0.260346182	-0.440793358	-0.100676573	-0.129402543	0.247297719	-0.597465728	-0.28772547	-0.506284143	0.330681051	0.186032958	-0.153887971	-1.058216564	-1.799585378	-1.339764666	-2.27707977	-2.004128948	-2.491852196	-1.87184629	-3.422884774
D8B26_001111	CYS3	cystathionine gamma-lyase	CIMG_02214	cystathionine gamma-lyase	HISTO_LF.Contig359.fgenesh_plus.105.final_new	cystathionine-gamma-lyase	4.70556966291267e-15	1.33610924770417e-14	1.33279045985772e-12	2.30922727810115e-14	2.31155662764517e-12	1.630395644	1.51508135	1.485717481	-0.791314269	-0.796964941	-0.354571725	0.12380113	0.049546279	0.026472049	-0.409192823	-0.484152805	-0.453998292	0.213072754	0.115289337	0.018730076	-0.632092443	-0.721276535	-0.534542264	-2.193930204	-1.479696785	-1.992229053	-1.422936777	-2.175195794
D8B26_001115	NOP12	conserved hypothetical protein	CIMG_02210	nucleolar protein 12	HISTO_GI.Contig363.Fgenesh_Aspergillus.17.final_new	nucleolar protein 12, RNA binding protein	5.70336863865911e-14	2.154048131478e-13	2.44286868045566e-12	1.87944796530414e-13	2.59930414285967e-12	2.167611931	1.947156291	1.994931657	-0.878245339	-0.789705943	-0.710469596	0.121526152	-0.099959141	0.00512932	-0.493463496	-0.217823271	-0.59674281	0.020631093	-0.085418436	-0.000930032	-1.159225151	-0.621139835	-0.603863394	-2.834122643	-2.033500721	-2.50489958	-2.054162879	-2.821565648
D8B26_001116	DEP1	conserved hypothetical protein	CIMG_02208	hypothetical protein	HISTO_GI.Contig363.Fgenesh_Neurospora.39.final_new	transcriptional regulatory protein DEP1	9.12718112895225e-17	1.89150263857987e-17	1.53172332605111e-16	3.58588095430649e-17	1.21839371159803e-16	-2.414225199	-2.538407164	-2.570112424	0.716826332	0.785604656	0.684248106	0.379941618	0.476843232	0.460543292	0.542245562	0.584903321	0.565854615	0.456854094	0.556580816	0.441674877	0.166152799	0.26467768	0.439793787	3.233493042	2.945194687	3.068749855	2.987364272	2.797216564
D8B26_001117		hypothetical protein	CIMG_10889	hypothetical protein			3.06469088805948e-05	0.000744701	0.000663885	0.000322824	0.000270933	1.827471014	2.157293346	2.278346319	-0.748278632	0.547711776	0.467958599	-1.001760527	-0.296822266	1.114337466	0.104835352	-1.592648717	0.350359839	-0.216690829	-0.259067947	-0.962853723	-1.290125013	-2.195274089	-0.284791968	-2.014453725	-2.129551579	-2.339386353	-2.547729385	-3.340964154
D8B26_001119	STT3	oligosaccharyl transferase subunit Stt3	CIMG_02206	oligosaccharyl transferase subunit	HISTO_GI.Contig363.eannot.1195.final_new	oligosaccharyl transferase stt3 subunit	5.26576781598756e-12	2.52059996866958e-10	2.71258299801163e-10	2.19476787666204e-11	2.40814148574715e-10	1.519997677	1.443824779	1.754762747	-0.180082975	0.052216959	-0.081643623	-0.227597996	-0.127955238	-0.051936117	-0.818691224	-0.428443066	-0.257471222	-0.129639046	-0.158265194	-0.256329909	-0.703895433	-0.847204246	-0.501646872	-1.642626647	-1.701773089	-2.056958548	-1.745287497	-2.252830997
D8B26_001121		conserved hypothetical protein	CIMG_10888	hypothetical protein	HISTO_GI.Contig363.eannot.1196.final_new	ATP synthase E chain domain-containing protein	6.7352360801319e-15	1.80805692916009e-14	5.91817866935963e-14	1.15129900454677e-14	8.32317625572742e-14	2.805548276	2.784313839	2.666221156	-0.8277967	-0.511047731	-1.038259885	0.238138281	0.207847566	-0.048445105	-0.953924155	-1.003709968	-0.648898656	0.200577793	0.373068492	0.277045085	-1.320315368	-1.433003737	-1.767359184	-3.552856706	-2.623009754	-3.594984045	-2.482749524	-4.266370027
D8B26_001129							1.0778288178804e-07	4.39014029641874e-06	5.54148962998897e-06	1.18501648320755e-06	9.40533909524617e-07	-1.437082437	-4.04152714	-3.183508573	0.129716478	0.395712146	0.349511529	0.288597948	0.354486193	0.126100099	0.289054475	0.542928244	0.814254569	0.635161867	0.582857909	0.774963729	0.971851661	1.258750398	1.148170903	3.152852897	3.124535826	3.436922256	3.532517086	3.999156611
D8B26_001137		tripeptidyl-peptidase 1	CIMG_02188	tripeptidyl peptidase SED3			2.09637045794303e-13	4.17205246606414e-13	1.49492302025504e-12	3.70917558353869e-13	7.69408971587007e-13	-3.586180913	-3.176188233	-2.907036621	0.625039122	0.69681107	0.730498843	0.420006386	0.518344497	0.446250262	0.625554757	0.728408976	0.734540059	0.646627556	0.641458721	0.542357587	0.780038836	0.860037365	0.67343173	3.918966293	3.698937131	3.932296833	3.847792579	4.007702233
D8B26_001138		conserved hypothetical protein	CIMG_02187	hypothetical protein			8.19368168485933e-11	2.53033039857746e-10	2.36104130185783e-10	1.15620756963432e-10	3.29952738066439e-10	-2.983634567	-3.662079852	-3.541026879	0.638548558	0.712725388	0.411170453	0.559110865	0.598050054	0.810778357	0.674693597	0.836432803	0.797773182	0.48511999	0.680892262	0.573564626	0.793781131	0.891909313	0.722190718	3.974315116	4.044498104	4.153972072	3.955254559	4.191002095
D8B26_001139_1							0.001266067	0.009068267	0.007560945	0.000886517	0.002557073	4.218541879	4.519228846	4.548233611	1.415998471	-4.691327542	-4.771080719	-4.655837345	2.922203198	-4.741373212	1.813713898	1.467519983	-5.229716397	2.538623289	1.751175528	1.265712509	0.783718624	-5.112385312	1.957050693	-7.006802991	-6.500187848	-5.523733115	-2.500953805	-5.284263326
D8B26_001145		tri 4	CIMG_10883	prolyl oligopeptidase			2.78968895396137e-16	6.23624612704542e-15	1.74352220046751e-14	9.60127695458835e-16	5.21163953899745e-15	-1.872167444	-1.923619976	-1.821739312	0.272623407	0.200069259	0.282889637	0.109952629	0.201860403	0.210553688	0.407422344	0.489446834	0.572519706	0.256422805	0.369039967	0.397698027	0.664309737	0.608512052	0.574206239	2.126438222	2.048770712	2.366683296	2.209815391	2.488676988
D8B26_001151		hypothetical protein	CIMG_02171	C2H2 finger domain-containing protein	HISTO_GI.Contig363.Fgenesh_histo.62.final_new	zinc finger protein	1.5940198483694e-15	2.48952026271161e-14	1.66810625582833e-13	1.03407767183292e-14	4.40829461456417e-14	1.430104562	1.436051219	1.619206909	-0.113299487	-0.346805697	-0.320948686	-0.03658877	-0.083710384	-0.022157729	-0.334617354	-0.409095026	-0.322137955	-0.285037035	-0.361054396	-0.147530174	-0.610153317	-0.446457237	-0.645769441	-1.748660021	-1.54062107	-1.842296808	-1.75508763	-2.058288645
D8B26_001153		conserved hypothetical protein	CIMG_02168	hypothetical protein			5.66584172229955e-08	1.1264221942874e-06	4.05370591102544e-07	1.36428738682691e-07	2.24120885433434e-07	-2.64663702	-2.58811671	-4.341532855	0.424090223	0.531046807	-0.174640651	0.656035156	0.617565411	0.335395815	0.641719932	0.886381477	0.775066517	0.682947122	0.65243434	0.69494196	0.828088072	1.057094089	0.968120315	3.424253527	3.69945089	3.922804088	3.842709524	4.11969843
D8B26_001154_1							0.000752474	0.005654602	0.010534553	0.001203003	0.025471975	2.784770921	2.592085112	2.408772553	-6.430350624	0.925975448	-6.313649066	1.986469651	0.287892283	0.658572946	0.748847085	1.695864563	-1.1575749	1.682780159	1.859759961	0.215540544	-0.55603284	-3.847598737	0.457874941	-6.647594355	-1.652428264	-2.398842248	-1.335696356	-3.960639293
D8B26_001158	CKA2	casein kinase subunit II	CIMG_02160	CMGC/CK2 protein kinase	HISTO_GI.Contig363.eannot.1232.final_new	casein kinase	2.91530494594253e-15	4.25382296172839e-13	2.21737755842911e-12	4.46692087041366e-14	8.06314024146507e-13	1.636350602	1.724811183	1.742221823	-0.067707438	-0.0246835	-0.066839891	0.147011081	0.079901288	0.185922584	-0.309526176	-0.755373004	-0.418229054	-0.113125898	0.219655321	-0.154541493	-1.301563252	-1.237704142	-1.286580036	-1.753571879	-1.562926247	-2.167690157	-1.734037754	-2.973891757
D8B26_001161	RPF2	ribosome biogenesis protein	CIMG_02157	ribosome biogenesis protein	HISTO_GI.Contig363.Fgenesh_histo.17.final_new	ribosome biogenesis protein RPF2	1.83145657381474e-13	5.63916845686975e-13	3.30390884662017e-12	5.2493610095691e-13	2.17595083446127e-12	1.492771203	1.692614367	1.768080766	-0.484994824	-0.639545417	-0.263799098	-0.074870175	-0.125193608	-0.28539282	-0.311308024	-0.423829592	-0.347319443	-0.380191405	-0.037006801	-0.28351679	-0.37525719	-0.495940247	-0.425300901	-2.107349734	-1.809892914	-2.001756682	-1.902283163	-2.081245297
D8B26_001163		DUF185 domain-containing protein	CIMG_02148	hypothetical protein	HISTO_GI.Contig382.Fgenesh_Aspergillus.56.final_new		3.75466904108009e-13	7.04046511122311e-11	8.12188559658855e-11	1.80138940681382e-12	7.43531558951072e-11	1.491757961	1.60905198	1.472244594	-0.079072552	0.236189613	-0.119198007	-0.045977847	-0.05347251	0.004050268	-0.332177817	-0.554009104	-0.833981705	-0.103745658	0.138409026	-0.156707122	-0.944395815	-0.891737326	-0.83722798	-1.518692829	-1.557019459	-2.119342727	-1.579258268	-2.414775433
D8B26_001164_1							1.89349500125665e-10	5.84717076552974e-08	4.22088864143711e-07	5.1656263018777e-10	2.71050318573243e-08	1.63233168	1.741926175	1.737220154	-0.003511305	0.026522668	0.48694407	0.194352632	0.415140787	0.600797583	-0.849434321	-1.608745705	-0.967365682	-0.005503436	-0.068714057	-0.044797161	-0.808167566	-1.858699458	-0.620297058	-1.534433297	-1.295048674	-2.792127606	-1.73761271	-2.812757702
D8B26_001166_1							7.44269286541765e-05	9.1980902559494e-05	0.000846668	5.77389153921082e-05	0.000451145	3.155315749	3.046191999	2.075502403	-3.673588573	0.364168416	0.215702489	0.465246955	1.059153904	1.037605111	-0.44054089	-0.022547741	-1.513022352	0.402319747	0.958580067	0.504153759	-1.227507786	-0.959592152	-5.447141105	-3.894189802	-1.917745201	-3.547125054	-2.196860516	-5.345279105
D8B26_001169							2.12023287605268e-08	3.61530438201751e-07	2.17325026560572e-07	3.2461187596491e-08	3.27262232995833e-06	1.560619054	1.315523147	1.584674759	-0.085256679	-0.084722154	-0.391246193	-0.102671216	-0.688248097	-0.243702196	-0.676242659	0.148375749	-0.912617626	0.192013935	-0.018737065	0.185595057	-0.286066142	-0.672429793	-0.82486188	-1.671422203	-1.839629233	-2.051766902	-1.352506067	-2.089697868
D8B26_001171	H2B	histone H2b	CIMG_02133	histone H2B	HISTO_ZU.Contig65.eannot.1990.final_new	histone H2b	4.20941266803832e-12	4.01573067082884e-10	4.1581354802768e-09	4.25257919321219e-11	1.14610050849172e-10	1.390810113	1.259344147	1.654799104	-0.08347328	-0.333025022	0.133563008	0.36342306	0.044833357	0.102356135	-0.366633685	-0.312562721	-0.4254074	-0.373387713	-0.55873616	-0.237014208	-0.821966669	-0.843929409	-0.592992656	-1.52011882	-1.264498387	-1.806543589	-1.811058339	-2.181687306
D8B26_001173		LYR family protein	CIMG_02131	LYR family protein	HISTO_ZU.Contig65.eannot.1987.final_new	LYR family protein	6.12685049194759e-12	3.03028662410133e-11	1.48154705766928e-10	2.51885092821235e-11	1.02948273436108e-10	2.100231437	2.009374122	2.270313271	-0.655189756	-0.415013644	-0.678212962	-0.105762634	-0.049512472	-0.055415074	0.023938606	-0.744946381	-0.543758259	-0.13983498	-0.038599764	-0.573815819	-0.7566972	-0.562310602	-1.084787888	-2.710499193	-2.191978463	-2.526429726	-2.372119602	-2.923235315
D8B26_001175		conserved hypothetical protein	CIMG_02125	hypothetical protein	HISTO_LG.Contig392-snap.69.final_new	hypothetical protein	1.30252940874744e-12	4.13239645876348e-09	1.09138149568461e-09	2.4926653477627e-11	5.82774950778029e-10	1.347367427	1.534275319	1.456625977	0.333231947	0.253611351	0.013095178	0.034662163	-0.026102361	0.04846032	-0.50210384	-0.689199892	-0.310357873	-0.088912646	-0.343822695	0.1501381	-1.36364522	-1.144805578	-0.702517676	-1.242884138	-1.426727054	-1.918468585	-1.528856029	-2.507796847
D8B26_001181		conserved hypothetical protein	CIMG_02106	hypothetical protein	HISTO_ZU.Contig65-snap.105.final_new	hypothetical protein	4.48151287930244e-11	3.56543361017581e-10	1.00013461720589e-08	1.74243279471614e-10	2.86303429278427e-09	1.861154082	1.895117287	2.076796619	-1.126447986	-0.425520669	0.039722248	0.393477709	0.222674073	0.251907806	-0.402858994	-0.393330691	-0.786122404	0.013298893	-0.180859006	0.093178427	-1.18286754	-1.162605932	-1.186713921	-2.462611652	-1.653397671	-2.498700908	-1.954109429	-3.116983957
D8B26_001182	MRPL20	60S ribosomal protein L20	CIMG_02105	60S ribosomal protein L20	HISTO_ZU.Contig65.genewise.78.final_new	ribosomal protein YmL20	2.08371576939699e-11	2.30412096620269e-08	2.17701934266836e-07	1.63367657708741e-09	5.89663213771831e-09	1.400838608	1.205708825	1.231229362	0.005393581	-0.165067234	0.219942463	0.335185837	0.353089688	0.002609086	-0.229393407	-0.422674037	-0.210587878	-0.309911489	-0.052883528	-0.157473603	-0.911223333	-1.503662843	-0.7911201	-1.259049691	-1.051824656	-1.552947342	-1.472833171	-2.35858741
D8B26_001187	DHH1	ATP-dependent RNA helicase dhh1	CIMG_02102	ATP-dependent RNA helicase DHH1	HISTO_ZE.Contig149.fgenesh_plus.24.final_new	ATP-dependent RNA helicase DHH1	4.50740186285464e-17	7.32735543154846e-16	5.76401262490145e-15	2.4214288346899e-16	2.89426040304282e-15	2.088836061	2.087988449	2.062152978	-0.311599819	-0.379107567	-0.300743349	0.190321129	0.000341436	0.097070296	-0.604435404	-0.387799765	-0.616892096	-0.241184268	0.020961408	-0.087899176	-1.117408683	-1.399121109	-1.101480521	-2.409257111	-1.986917685	-2.63402657	-2.200021734	-3.290157768
D8B26_001188	CTP1	mitochondrial tricarboxylate transporter	CIMG_02101	mitochondrial tricarboxylate transporter	HISTO_ZE.Contig149.Fgenesh_histo.17.final_new	mitochondrial citrate transporter	1.76813412803921e-11	4.04831560551116e-10	1.05173658535545e-09	1.64946916427453e-10	6.67710808978451e-10	1.886373354	2.203069337	2.032296247	0.041399	-0.251730718	-0.19265619	-0.025418178	0.395048506	-0.272921525	-0.198649647	-0.866629722	-0.088559315	-0.018121876	-0.398506828	-0.120189809	-1.111593814	-1.419502058	-1.593706763	-2.166424285	-2.000742095	-2.36089456	-2.192823313	-3.422068479
D8B26_001192		conserved hypothetical protein	CIMG_02094	hypothetical protein	HISTO_ZU.Contig65-snap.170.final_new	phosphotransferase enzyme family protein	3.29610481620891e-10	6.6440447739584e-09	2.93723119888837e-07	5.43451391560798e-09	1.70548957161524e-07	-1.693906308	-1.845603705	-1.842387223	0.311954998	0.582621838	0.486703841	0.101815555	-0.064419413	-0.04237453	0.362181996	0.490668527	0.536532527	0.336258889	-0.317841496	0.045695752	0.899899238	0.820928959	0.831270555	2.246061407	1.786891189	2.257116005	1.855476325	2.640547393
D8B26_001199	RSC1	RSC complex subunit	CIMG_02084	RSC complex subunit	HISTO_BS.Contig36.Fgenesh_histo.2.final_new	bromeodomain-containing protein	1.39447744792528e-15	2.6937677196651e-13	6.5848561514623e-13	2.29728212367021e-14	3.4945710175293e-13	1.555259344	1.454835791	1.361133709	-0.073436828	-0.094749814	-0.045303927	0.05372922	0.005307449	-0.098532761	-0.46018294	-0.341008772	-0.38536581	-0.255875634	0.009970982	-0.020352812	-1.034537885	-0.851760453	-0.779128859	-1.530575572	-1.473747969	-1.858701704	-1.56542065	-2.344002696
D8B26_001204		60S ribosomal protein L28	CIMG_02079	60S ribosomal protein L27a	HISTO_KW.Contig49.eannot.1034.final_new	60S ribosomal protein L28	1.50964447385597e-16	6.43250419982297e-16	4.11616969827104e-15	3.43162154099033e-16	5.76645889496491e-15	2.511991725	2.593313724	2.569543757	-0.944783566	-0.655717681	-0.781033435	0.149259253	-0.084280138	0.148862838	-0.833548573	-0.401271199	-0.815020019	0.13184918	0.249152377	0.143634897	-1.206428258	-1.15353265	-1.62199223	-3.357845383	-2.489685178	-3.273278004	-2.389595256	-3.887092825
D8B26_001205		conserved hypothetical protein	CIMG_02078	hypothetical protein			3.89680527000283e-06	3.55574780421354e-06	1.33193785799527e-06	5.01410351438365e-07	1.11833694507708e-06	1.496709296	1.003090952	2.326162556	-0.187814099	-0.018580833	-0.212666686	-0.468517463	-0.397451303	-0.593047462	-0.702465356	-0.247478001	-0.556969688	-0.674730548	-0.37398121	-0.549904893	0.069581796	0.026024969	0.062037972	-1.731911315	-2.074269169	-2.11661133	-2.142471521	-1.536965839
D8B26_001207		conserved hypothetical protein	CIMG_02076	hypothetical protein	HISTO_KW.Contig49.eannot.1032.final_new	PldB domain-containing protein	2.46788573317577e-12	1.88359799210114e-11	1.80877535497121e-10	9.609795969707e-12	7.32670295192507e-11	2.235950114	2.19983355	1.96806442	-0.65764414	-0.36955893	-0.321932801	0.357808972	0.187005336	0.033761018	-0.519827833	-0.377469127	-0.520924662	0.059313953	-0.42674545	-0.251440551	-0.916880577	-1.031624799	-1.647688493	-2.597040226	-1.950477394	-2.624637824	-2.310886717	-3.345792792
D8B26_001210		hypothetical protein	CIMG_02073	prp 8 CRoW domain-containing protein			9.49366398889259e-12	1.23970417134894e-10	6.0717017929371e-10	8.25354099984306e-11	7.32155327811534e-10	-1.369040178	-1.659323669	-1.869476605	0.469750495	0.33342088	0.190721359	0.143752222	0.086689685	0.316165145	0.391661349	0.239104654	0.438035138	0.15634779	0.093554836	0.231660927	0.580117601	0.564439807	0.662418564	1.956889161	1.804474077	1.991316543	1.78547111	2.225278372
D8B26_001211	SSY1	amino acid transporter	CIMG_12721	amino acid transporter	HISTO_BP.Contig457.Fgenesh_histo.177.final_new	proline-specific permease	6.53440859986382e-13	7.30021173312801e-12	3.79027896201871e-11	1.53974476553995e-12	2.04537535527759e-11	1.751987343	1.748446685	2.137432863	-0.190344829	-0.605163872	-0.144901954	-0.079198041	0.062660837	0.0239683	-0.553692952	-0.829809919	-0.665732394	-0.06626451	-0.177320298	-0.302066197	-0.644523891	-0.561168605	-0.904308565	-2.178041744	-1.867924589	-2.542471951	-2.044112361	-2.576505306
D8B26_001218		C6 transcription factor	CIMG_02061	C6 transcription factor	HISTO_ZZ.Contig2f.Fgenesh_histo.14.final_new	C6 transcription factor	2.0914218294221e-14	2.033953811883e-13	1.89622843724765e-12	1.53742575963512e-13	5.44613045692062e-12	1.863969547	1.865132935	1.819685297	-0.441525631	-0.599043244	-0.49098126	0.013673806	0.125872215	-0.247616142	-0.343444261	-0.887554505	-0.322382785	0.213075701	0.152442796	0.05258061	-0.883112154	-1.067149586	-0.823623338	-2.357574524	-1.885263658	-2.324266542	-1.705054674	-2.777283146
D8B26_001222		integral membrane protein	CIMG_02055	integral membrane protein	HISTO_ZZ.Contig2f.eannot.1083.final_new	integral membrane protein	4.87771670893486e-11	2.25511958144257e-09	1.03400233106136e-08	3.00295962353859e-10	1.83237395793822e-08	1.779818599	1.826215349	1.526130624	-0.170438352	0.150195794	-0.463381035	0.300018667	0.129215031	-0.19598197	-0.620053404	-0.595724104	-0.578714967	0.22202401	0.109825443	0.100413384	-0.771853999	-1.198349476	-1.549359596	-1.883297893	-1.642120789	-2.313218991	-1.563275975	-2.901759259
D8B26_001224		conserved hypothetical protein	CIMG_02053	hypothetical protein	HISTO_ZZ.Contig2f.eannot.1088.final_new	MFS monocarboxylate transporter	1.33390468983801e-11	2.04741356127454e-10	4.68461292905567e-10	3.73294138010598e-11	6.93886510228909e-10	1.667784783	1.766161082	1.814661028	-0.197567702	-0.63286968	0.055706908	-0.210356359	-0.214809766	0.008962355	-0.747733246	-0.549705782	-0.499144085	-0.073903656	0.117875915	-0.220777267	-0.382311353	-0.619207584	-1.082765591	-1.997072827	-1.885323493	-2.34226669	-1.814992851	-2.450141398
D8B26_001229_1							6.3835829323926e-12	1.40216851025866e-11	5.84197437491393e-11	4.43596949004101e-12	2.72887002878264e-11	-1.799154303	-1.343375491	-1.705226047	0.473542471	0.212283482	0.280668997	0.177096933	0.106356325	0.302947574	0.473665479	0.448633356	0.418067977	0.300696873	0.234926118	0.298130504	0.558263512	0.222389719	0.34008652	1.941419394	1.810993459	2.061609268	1.89619579	1.986049345
D8B26_001235	NOP13	RNA binding protein Rnp24	CIMG_02041	RNA binding protein Rnp24	HISTO_ZZ.Contig2f-snap.19.final_new	nucleolar protein 13	5.86074685227359e-13	3.35929712753861e-12	2.12799282933344e-11	1.95186578674097e-12	1.81837350340419e-11	2.272670438	2.119893525	2.137178612	-0.663564932	-0.509545464	-0.678107907	-0.000985645	0.031042416	0.060820203	-0.212147358	-0.8394782	-0.738984078	-0.234366799	0.126512233	0.128118968	-0.80614113	-0.846945304	-1.345969577	-2.799014874	-2.147855344	-2.76614333	-2.2004347	-3.182884385
D8B26_001236		conserved hypothetical protein	CIMG_02040	hypothetical protein	HISTO_ZZ.Contig2f-snap.18.final_new	hypothetical protein	1.67309013058912e-10	5.83977519539554e-10	5.84454434101099e-09	7.09235681049742e-10	4.99564316349122e-09	1.581396595	1.480814873	1.737605885	-0.245517428	-0.776536838	-0.678502896	-0.36800323	0.079975139	0.010864479	-0.285488239	-0.150667142	-0.451247164	-0.229801938	-0.074668222	-0.003520554	-0.390292856	-0.333916079	-0.902494384	-2.150461713	-1.681020717	-1.91593242	-1.71228796	-2.141124606
D8B26_001238		conserved hypothetical protein	CIMG_02038	hypothetical protein	HISTO_EA.Contig33.Fgenesh_histo.14.final_new	hypothetical protein	0.005482653	0.01140694	0.004020168	0.004189263	0.004160579	5.143891682	5.138753355	3.489926111	3.33271705	3.963068311	-2.383471406	-2.268228032	-2.411286677	-2.353763899	-2.540143776	3.432438225	-2.842107084	-2.620661858	-2.010962279	-2.229321228	-2.556592518	-2.724775999	2.440520021	-2.98566145	-6.972245979	-5.615925268	-6.914801564	-5.553763912
D8B26_001238_1							0.001974129	0.003797682	0.078441197	0.007208368	0.081927577	2.746615259	2.000531258	2.738255592	-4.811931316	-4.615476581	0.662322247	1.147934071	1.385479428	1.443002206	1.125377796	-4.433908979	0.728777613	1.21732691	1.291989214	1.567444877	0.557913885	0.248867868	-5.000521348	-5.427755698	-1.162301188	-3.006235192	-1.143992646	-3.924076433
D8B26_001239		hypothetical protein			HISTO_EA.Contig33.Fgenesh_histo.12.final_new	hypothetical protein	3.98652230867681e-11	1.11048318816896e-09	6.92364591152211e-09	5.02069303177194e-10	3.42531890219768e-09	1.575847399	1.4845195	1.501415242	-0.211017263	-0.363896781	-0.22408358	0.196014376	-0.091434179	-0.064608199	-0.38075595	-0.489510688	-0.197292431	-0.076249101	0.042815359	-0.329577219	-0.363652132	-1.09213606	-0.916398293	-1.784921148	-1.51334032	-1.854322901	-1.645722598	-2.327815314
D8B26_001251		neutral trehalase	CIMG_01994	neutral trehalase	HISTO_DM.Contig933.Fgenesh_histo.146.final_new		6.98141785369888e-18	3.34899725516526e-16	1.17844118264647e-14	3.71040304213199e-16	1.995203006661e-14	1.394210781	1.409749074	1.26481674	-0.406938842	-0.322846473	-0.270964354	0.024046639	0.091778532	0.013778437	-0.272218966	-0.193136072	-0.343220574	0.118588799	0.082271843	0.060536868	-0.848676836	-0.918894299	-0.882881296	-1.692902678	-1.314023227	-1.635334811	-1.268786091	-2.242291538
D8B26_001253		secreted amidase					9.96605379183406e-11	5.53069506398621e-09	3.25306480840277e-10	1.05015014825677e-10	1.01972007761681e-10	-3.445829451	-4.486844815	-3.713715145	-0.143134	0.012098072	0.078061726	0.776166078	0.844037864	0.699017996	0.998064947	1.011931371	1.077138467	1.223254608	1.115192803	0.981722752	1.051578763	1.089846159	0.831411804	3.859566281	4.654860766	4.914289333	4.996810361	4.871112173
D8B26_001254		predicted protein					7.11073767589508e-07	1.81929866140208e-05	1.36017654121866e-06	6.33614429033483e-07	3.58545296232507e-07	-3.145603375	-6.787522784	-3.496544809	0.191075757	-0.35453297	-0.094593772	0.899697254	1.044149107	0.780866947	1.15491656	1.001209107	1.249795218	1.27321603	1.637680271	1.465739107	1.052194043	1.326071235	0.802187075	4.40819593	5.392217041	5.635505619	5.91832682	5.544497977
D8B26_001257		conserved hypothetical protein	CIMG_01987	hypothetical protein	HISTO_DM.Contig933.Fgenesh_histo.138.final_new	C2H2 finger domain-containing protein	4.50066141573889e-13	5.50732113672399e-13	1.35767105889266e-11	1.99235722701494e-12	1.07224289029243e-11	1.652561902	1.608561307	1.784984091	-0.789927711	-1.074234658	-0.426836531	0.082364625	-0.137656002	-0.120210664	-0.204618567	-0.459405798	-0.219142157	-0.175789253	0.050123761	-0.186672436	-0.650056254	-0.286940945	-0.447104711	-2.438950272	-1.741645604	-1.956178947	-1.796358515	-2.134753816
D8B26_001264	RLP24	ribosome biogenesis protein RLP24	CIMG_01978	ribosome biogenesis protein RLP24	HISTO_DM.Contig933.eannot.1656.final_new	ribosome biogenesis protein RLP24	1.34120248233969e-16	1.08639281395914e-15	3.20354379260905e-14	9.30194320762073e-16	5.30032035163428e-14	2.086274224	2.024256999	2.009326408	-0.554326567	-0.529313066	-0.934411698	0.177977679	0.150176479	0.164870285	-0.570251904	-0.573935453	-0.466147867	0.306883723	0.172780278	0.18802962	-1.22634024	-0.977939096	-1.447909803	-2.712829282	-1.876853372	-2.569982104	-1.809901755	-3.256068133
D8B26_001269		conserved hypothetical protein					7.32781224359933e-13	5.69416149262679e-12	1.95970342470747e-10	4.02349998895419e-12	1.66660757687314e-10	1.911827806	1.904090271	1.805886436	-0.49256987	-0.689260028	-0.769013205	0.026473173	0.359513553	0.234383024	-0.202692923	-0.473340921	-0.732323595	0.255381533	0.305272088	-0.071039221	-1.386436411	-1.075966293	-0.910185415	-2.521360161	-1.663948756	-2.365197944	-1.710361285	-2.992082975
D8B26_001272		conserved hypothetical protein	CIMG_01968	hypothetical protein	HISTO_DM.Contig933.Fgenesh_histo.153.final_new	LPXTG-motif cell wall anchor domain protein	1.5940198483694e-15	4.07874372085193e-13	1.02290452581057e-12	2.92108606833786e-14	4.9476954343184e-13	-1.513118904	-1.501078696	-1.456825943	0.139496305	0.095402385	0.184523227	0.043709644	0.050167279	0.164695139	0.310014473	0.444072198	0.459484844	0.182882189	0.094443186	0.185637021	0.584064846	0.677079112	0.855351694	1.631439978	1.577606169	1.89597067	1.648318285	2.198379585
D8B26_001276		conserved hypothetical protein	CIMG_01963	hypothetical protein	HISTO_ZT.Contig174.Fgenesh_histo.75.final_new	hypothetical protein	1.04302371628227e-11	6.75569658448181e-10	1.18885137859312e-09	1.69602753100254e-10	4.4587801000204e-10	-2.948231392	-2.574837745	-4.425770396	0.380981324	0.407206916	0.391703096	0.145871799	0.493993508	0.266786809	0.590601665	0.754129687	0.762323959	0.476964309	0.544000088	0.576935878	1.333051803	1.433334341	1.390954349	3.676673668	3.590701524	3.985987135	3.811908814	4.670837521
D8B26_001277	GRE2	ketoreductase	CIMG_01961	ketoreductase	HISTO_ZT.Contig174.fgenesh_plus.47.final_new	ketoreductase	1.17365436362485e-18	6.61747487445798e-15	4.96828558056401e-15	9.54960218474403e-17	3.27337106730632e-16	-1.784767146	-1.906306215	-1.838528034	-0.038066674	-0.063340656	-0.130146482	0.01606502	0.036408555	-0.0286036	0.372604494	0.429525688	0.500033977	0.399875711	0.33334142	0.359311387	1.131089195	1.132414294	1.079089066	1.765843519	1.850659315	2.279303655	2.209316522	2.956611517
D8B26_001279		conserved hypothetical protein	CIMG_01959	hypothetical protein			3.57120012227525e-16	5.11613088106535e-14	4.17749091397096e-14	4.48641886022483e-15	1.39639790612568e-14	-3.250958827	-3.16174172	-3.460797236	0.253664942	0.190689876	0.211911697	0.232985252	0.439869077	0.351786533	0.816590265	0.734322191	0.750623518	0.624290249	0.526012899	0.651708695	1.251763524	1.42485761	1.412421455	3.50571631	3.62965497	4.054229265	3.890019268	4.650962949
D8B26_001289							0.000182634	0.139223744	0.001056712	0.004621112	0.047277283	1.42322925	1.547337902	0.424465292	0.516235041	0.877749022	0.343429982	-0.836782527	-0.046955369	-1.211825012	-0.480667048	-0.0626739	-0.012112203	0.636754247	0.35336903	-0.1698445	-2.262650537	-0.229200157	-0.809858514	-0.581015874	-1.843091054	-1.335924164	-0.851569761	-2.221537177
D8B26_001292	RRP6	exosome complex exonuclease Rrp6	CIMG_01943	exosome complex exonuclease Rrp6	HISTO_ZT.Contig181.Fgenesh_histo.91.final_new	exosome complex exonuclease RRP6	4.87102155127974e-17	6.81701334205089e-16	1.54942281375716e-14	9.9259410351729e-16	5.00313281300237e-14	1.529434168	1.490376594	1.604369055	-0.501668107	-0.382004626	-0.542867406	-0.029194535	-0.031636012	-0.003113105	-0.327729024	-0.382324397	-0.278510433	0.08330745	0.233336534	0.071662181	-0.709052471	-0.912254541	-0.912131325	-2.017766364	-1.561511732	-1.862804707	-1.417934236	-2.388747799
D8B26_001294		predicted protein					0.000485792	3.92430304076546e-05	0.000443697	0.000683038	0.007815353	-1.380486975	-2.906929166	-2.785876193	1.367407945	1.229443641	0.874056022	0.828834724	-0.231761762	1.048153438	0.169895857	0.587889005	0.415420343	-0.803707021	0.699077354	-0.412366391	0.359897992	0.532751429	0.40829976	3.518724952	2.893336674	2.736944435	2.111220968	2.793912726
D8B26_001298		conserved hypothetical protein	CIMG_01936	hypothetical protein	HISTO_ZT.Contig181-snap.131.final_new	hypothetical protein	1.21676426565825e-08	7.16168945381879e-08	3.00119577657938e-08	1.60709840698227e-08	1.70598237634326e-08	-2.119014053	-1.676350252	-1.93944077	0.283790959	0.250874641	0.16356807	0.255911042	0.620097334	0.245337232	0.288116896	0.409662374	0.559645377	0.545023245	0.401221862	0.398707089	0.277886676	0.30118434	0.733777938	2.147413907	2.292328557	2.342183533	2.371768301	2.354254358
D8B26_001301	UTP6	rRNA processing protein Utp6	CIMG_01933	rRNA processing protein Utp6	HISTO_ZT.Contig181.Fgenesh_histo.97.final_new	U3 snoRNP protein	7.36032878787845e-13	3.85842679448626e-12	8.84545323221609e-11	3.75288256528664e-12	3.59474074925064e-10	1.644094489	1.766874997	1.679277862	-0.520784059	-0.36204899	-1.080294064	-0.147111017	0.092877723	0.084210221	-0.598474536	-0.598707165	-0.350940025	0.143298574	0.343353913	0.235494505	-0.614923279	-0.764123656	-0.952075494	-2.352401619	-1.682642195	-2.193540024	-1.46909225	-2.478176668
D8B26_001303		conserved hypothetical protein	CIMG_01931	RNA-binding protein	HISTO_ZT.Contig181.eannot.1681.final_new	RNA-binding protein	1.24654052612978e-16	4.30761069064126e-17	2.30428957868991e-15	1.69162302011563e-16	4.86074098908398e-15	-1.54872134	-1.657601229	-1.675084119	0.606235717	0.607051761	0.596545853	0.07341995	0.203026932	0.226266235	0.447366398	0.296345433	0.440616756	0.09713461	0.089411816	0.062761761	0.337662926	0.409465063	0.388095476	2.228649938	1.794063775	2.026017249	1.708961594	2.004480662
D8B26_001304		conserved hypothetical protein	CIMG_01930	hypothetical protein	HISTO_ZT.Contig181.Fgenesh_histo.100.final_new	cytochrome oxidase c subunit VIb domain-containing protein	1.6255793915473e-12	2.05603007376505e-11	1.17145950984585e-10	2.46601259064862e-12	2.0574243241937e-10	1.623273275	1.830987144	1.636425797	-0.166007862	-0.521195554	-0.220917682	-0.136371105	0.170096125	-0.074565256	-0.925077847	-0.748092798	-0.741614328	-0.016736486	0.057469268	0.233741608	-0.624044399	-0.656344452	-0.721025449	-1.992660292	-1.706336037	-2.50233942	-1.614884482	-2.365797194
D8B26_001306	NIT11	golgi transport complex component Cog5	CIMG_01928	golgi transport complex component Cog5	HISTO_ZT.Contig181.Fgenesh_Aspergillus.54.final_new	golgi transport complex component Cog5	1.38638725980276e-17	2.23889565192008e-17	2.51328889738148e-16	3.58868248719566e-17	2.82052499126785e-16	-1.657133607	-1.627013723	-1.755861486	0.452005461	0.482549672	0.444863475	0.23236766	0.225178523	0.190756557	0.340535129	0.411513377	0.371217155	0.199754266	0.219270938	0.201473492	0.396491554	0.381894681	0.490136876	2.137487346	1.893990189	2.050593426	1.884169248	2.101053732
D8B26_001309		conserved hypothetical protein	CIMG_01925	hypothetical protein			1.38473138115273e-18	5.65527918260912e-18	1.05610418636334e-17	2.19610187285598e-18	1.0619536036416e-17	-3.46302851	-3.378590826	-3.717504695	0.547863241	0.665156434	0.585006258	0.608449911	0.70965062	0.703262256	0.792711636	0.905450999	0.81283063	0.654937485	0.639898802	0.662509887	0.669715389	0.805785469	0.795895013	4.112123823	4.188714052	4.347066723	4.166914931	4.272728697
D8B26_001312_1							0.003130668	0.018385178	0.069716581	0.026128563	0.013401913	-3.07306531	-0.292078975	-1.12795728	0.587677662	0.207075094	0.127321917	-1.440244532	0.472550057	0.601331518	0.885402261	-0.684113646	0.180892397	0.435127559	0.060946804	0.72577419	0.817879334	0.994831339	0.52064961	1.840018044	1.434671901	1.7231849	1.948457113	2.301563568
D8B26_001314							5.88713522071377e-05	0.000157235	0.001422876	4.54806037991661e-05	0.000538772	-3.40251662	-3.34399631	-3.222943337	1.201642823	0.516742054	0.581378787	1.348698858	-0.138314189	-0.973876207	1.076783114	0.357272739	1.796514876	0.809851908	0.468461087	-0.197356839	1.060334372	0.892150891	1.169171993	4.104252201	3.380082965	4.509504088	3.715816483	4.361920284
D8B26_001315		conserved hypothetical protein	CIMG_01917	GPI anchored cell wall protein	HISTO_ZT.Contig181-snap.144.final_new	BYS1 domain-containing protein	1.11799446053702e-08	5.16174498017268e-07	1.11379068392396e-06	1.07071382253457e-07	1.48070608742212e-07	-2.632174576	-1.616722988	-2.016502179	0.255084896	0.131602834	0.306568794	0.206352462	0.120249701	0.081557164	0.47681943	0.252202418	0.598180231	0.559562619	0.628153987	0.165642097	0.737738444	0.715511317	1.03017335	2.330220619	2.231333688	2.565922571	2.550360624	2.92619814
D8B26_001318_1							0.001654981	0.048757878	0.109337627	0.014490128	0.142276443	-3.125231129	-3.066710819	-2.945657846	0.59757281	0.794027545	-0.363728144	1.439571225	-3.561468416	1.625337379	1.519127851	0.63455823	1.052105296	1.7210095	0.008780984	-3.379502967	2.597006491	2.314866821	2.138335189	3.387745593	2.822259669	4.145695864	2.636897718	5.388292688
D8B26_001322		FAD binding domain-containing protein	CIMG_01903	FAD binding domain-containing protein	HISTO_DM.Contig933.Fgenesh_histo.195.final_new		2.82051209587821e-13	1.18982678275605e-12	1.74998382348951e-12	3.13479695550856e-13	7.71946354051946e-13	-3.832039324	-3.428383529	-2.979276358	0.53798249	0.61425693	0.446417698	0.451598296	0.55155725	0.529619512	0.822819666	0.8434518	0.880167949	0.719099848	0.699027454	0.708455939	0.938252128	0.84812141	0.648870841	3.962874241	3.943006479	4.281354784	4.140703565	4.240603878
D8B26_001326		T-complex protein 1	CIMG_01899	T-complex protein 1 subunit zeta	HISTO_ZT.Contig181.fgenesh_plus.113.final_new	T-complex protein	7.50064183966367e-14	3.14987469527665e-13	2.22192959219021e-12	1.47012120880663e-13	1.6540412248423e-12	1.867586306	1.884883953	1.946171782	-0.590053671	-0.457024316	-0.504716284	-0.077088587	0.036489402	-0.162624455	-0.539826673	-0.376150713	-0.702962277	-0.011296636	-0.300151793	-0.350566105	-0.417447711	-0.585631192	-0.659591031	-2.418308746	-1.964193676	-2.463745205	-2.095096934	-2.456498667
D8B26_001327	NOP56	nucleolar protein NOP56	CIMG_01897	nucleolar protein NOP56	HISTO_ZT.Contig181.eannot.1694.final_new	nucleolar protein NOP56	2.8252121191256e-17	4.8131780807831e-17	2.19479166001307e-15	5.89458602705763e-17	2.99725251499466e-15	1.564454301	1.602614798	1.472996643	-0.53779102	-0.515666466	-0.69725314	-0.065611552	-0.02010931	0.002131831	-0.499494775	-0.502370346	-0.426246565	0.012863515	-0.045233013	0.042535749	-0.438692997	-0.384269162	-0.564858492	-2.131432455	-1.57518085	-2.019704133	-1.542359748	-2.010530584
D8B26_001336	VPS4	vacuolar protein sorting factor	CIMG_01889	vacuolar protein sorting-associated protein 4	HISTO_ZT.Contig181-snap.160.final_new	vacuolar sorting-associated protein	4.60097882977934e-11	3.9371338761223e-09	3.10958407283609e-08	7.51075919102687e-10	3.96564672092978e-09	1.283588381	1.411649624	1.69316727	0.072057043	-0.255647444	-0.229467176	0.284765757	0.041479663	0.078093452	-0.263804002	-0.413285928	-0.348410479	-0.210020992	-0.107281402	-0.237284477	-1.340124201	-0.704450204	-0.755024886	-1.58454689	-1.32386766	-1.791006579	-1.645273799	-2.373938843
D8B26_001337		prefoldin subunit 6	CIMG_01888	prefoldin subunit 6	HISTO_ZT.Contig181.eannot.1716.final_new	prefoldin subunit 6	4.26156723319264e-07	0.000113602	4.82313293319655e-05	2.34016855618991e-06	5.05554700401458e-05	1.262483246	1.572542323	1.19269706	0.251932846	0.16598785	0.006064324	-0.053779008	0.521391378	-0.56994923	-0.636034872	-0.774435073	-0.296452152	0.194179707	0.10727143	-0.445506558	-0.652483615	-0.94096133	-0.904948327	-1.201640033	-1.3721435	-1.880050967	-1.377335834	-2.183849645
D8B26_001340	SHM2	serine hydroxymethyltransferase	CIMG_01885	serine hydroxymethyltransferase, cytosolic	HISTO_ZT.Contig181.eannot.1565.final_new	serine hydroxymethyltransferase	8.52027889017969e-20	4.37584597070327e-18	8.07876404584798e-17	2.04511539862048e-18	5.25779416467075e-17	1.892089092	1.916084825	1.864106143	-0.33579527	-0.341900123	-0.384034887	0.072015467	0.079493191	0.140120209	-0.493436771	-0.497190523	-0.46777588	-0.039542933	0.077413905	0.032967666	-1.102796768	-1.060708504	-1.35110884	-2.244859602	-1.793769479	-2.375834477	-1.872251792	-3.063437604
D8B26_001341		conserved hypothetical protein	CIMG_01884	hypothetical protein	HISTO_ZT.Contig181.Fgenesh_histo.19.final_new	RNA_polI_A34 superfamily domain-containing protein	2.78836153425101e-13	1.12388006998302e-12	1.21359750631352e-11	7.81125226464132e-13	6.05447841889864e-12	2.331443252	2.377280447	2.146641394	-0.879983557	-0.902538604	-0.890661306	0.190898942	0.316543453	0.082462673	-0.561906848	-0.818818326	-0.551485834	-0.094937135	-0.16548056	0.009305384	-1.253260216	-0.987547171	-0.347955989	-3.179524934	-2.090653732	-2.911314953	-2.370186968	-3.141369031
D8B26_001342	GRC3	hypothetical protein	CIMG_01883	hypothetical protein	HISTO_ZT.Contig181.Fgenesh_histo.34.final_new	RNA processing protein Grc3	8.81519317682817e-12	2.14253160823105e-10	9.24868116300232e-10	7.61480868163977e-11	3.79038095784268e-09	1.655588541	1.558291042	1.550336436	-0.433550595	-0.074990363	-0.397019386	-0.233141236	-0.127852919	0.057993956	-0.056535635	-0.387237373	-0.729437347	0.204597898	0.07117309	0.02701887	-0.923319526	-1.200850403	-0.56106505	-1.898827777	-1.688660439	-2.005757613	-1.478055229	-2.486444364
D8B26_001345		hypothetical protein	CIMG_01879	pre-rRNA-processing protein TSR4	HISTO_ZT.Contig181.eannot.1722.final_new	PDCD2_C domain-containing protein	9.26984901193335e-14	1.12008437776858e-12	1.41913981414226e-11	7.30495530331345e-13	8.64363839653402e-12	1.892157208	2.013051571	1.770371236	-0.589023018	-0.266350567	-0.423686685	0.163254357	0.020195711	0.111799484	-0.414869024	-0.40482395	-0.399174675	0.08245096	0.071028375	-0.285566616	-1.526798075	-0.91610901	-0.897907283	-2.327754635	-1.798159844	-2.300296987	-1.931692736	-2.994324727
D8B26_001353		prenylcysteine lyase	CIMG_01871	prenylcysteine lyase	HISTO_ZT.Contig1129-snap.1.final_new	prenylcysteine lyase	2.70861754267111e-14	2.77984428087551e-13	8.52494882866465e-13	1.21661487511394e-13	8.6142027533549e-13	-3.329478544	-2.595580438	-2.557782968	0.500321548	0.555374008	0.482568012	0.346052587	0.30902475	0.414306603	0.671424294	0.643445269	0.686471728	0.268296153	0.377483553	0.417594789	1.043174639	0.959959437	0.807344583	3.353743136	3.197865001	3.510853522	3.190154462	3.776887543
D8B26_001358		conserved hypothetical protein	CIMG_01864	hypothetical protein			0.000447091	0.046227975	0.080225837	0.013004554	0.078445296	-0.348120398	-0.676623211	-2.671047455	-0.205819311	0.189944232	0.200388864	-0.084905691	0.909539187	-1.11385803	0.208775741	0.172203026	0.580002116	0.204206513	-0.384033286	-0.16629312	0.913610971	1.081476693	1.190553158	1.246508395	1.109656518	1.546364506	1.117066382	2.260431424
D8B26_001359		conserved hypothetical protein	CIMG_01862	hypothetical protein			0.000103169	0.000581894	0.000628496	0.000184036	0.001465931	-1.480616354	-2.644488466	-1.301043071	0.141101461	0.24134088	0.513060074	0.373046393	0.229987747	0.287510525	0.276217356	0.774380853	0.517396372	0.275869623	-0.416993569	0.411953197	0.963375611	0.79519213	0.042709238	2.110391243	2.109702909	2.316902022	1.941574229	2.406339758
D8B26_001361		conserved hypothetical protein	CIMG_01860	hypothetical protein			1.4788025299641e-11	1.63183098187346e-09	9.7387753546425e-09	7.7378482763925e-10	1.06858128861943e-09	-2.210764491	-1.577129467	-1.496153933	0.296860517	0.333696859	0.092533136	-0.047190614	0.037496396	0.166498562	0.183078467	0.406802795	0.365459693	0.280457256	0.303519703	0.375581047	0.81939473	0.793305517	0.876553827	2.015714033	1.828624859	2.08951479	2.091943247	2.604544431
D8B26_001366		UDP-glucose:glycoprotein glucosyltransferase	CIMG_01855	UDP-glucose:glycoprotein glucosyltransferase	HISTO_ZT.Contig1129.Fgenesh_histo.15.final_new	UDP-glucose:glycoprotein glucosyltransferase	1.36276530439756e-17	2.22776265272047e-14	3.66511114177703e-14	7.6469083363677e-16	1.37144660064737e-14	-1.675441393	-1.602529991	-1.624360392	0.033403032	0.139461591	-0.000447401	0.102802003	-0.00121663	0.044535844	0.406354472	0.464249603	0.41763353	0.16346874	0.06519831	0.231750192	0.986559347	0.930707425	0.917871718	1.69116307	1.682611227	2.062170246	1.791180919	2.579245439
D8B26_001370	SSZ1	chaperone dnaK	CIMG_01851	regulator protein	HISTO_ZT.Contig1129.eannot.1094.final_new	hsp7-like protein	3.20967371329183e-16	1.52472065563767e-15	1.14461713015394e-14	8.57578227652548e-16	1.41703122531264e-14	2.584695289	2.657316578	2.650045455	-1.24387696	-1.253873102	-1.374556543	-0.069915211	0.230231172	0.434055347	-0.465294642	-0.457389777	-0.74756215	0.272126948	0.240955286	0.180288815	-0.987138628	-1.127443077	-1.5226648	-3.920184475	-2.426959284	-3.208246598	-2.395886333	-3.84812418
D8B26_001374		plasma membrane zinc ion transporter	CIMG_01847	ZIP zinc/iron transporter	HISTO_ZU.Contig65.genewise.139.final_new	plasma membrane zinc ion transporter	1.13334777916106e-17	6.67216552144191e-17	5.9569633776773e-15	1.08650905076837e-16	8.65561345224e-15	2.351808495	2.34309158	2.36242526	-1.190019569	-0.772453101	-0.748406058	0.243689086	0.424894043	0.30142965	-0.433342759	-0.535583797	-0.521537073	0.378165388	0.4181107	0.338629925	-1.479323918	-1.51351836	-1.968059493	-3.264121312	-2.027140224	-2.84791677	-1.975225197	-4.009447327
D8B26_001380	MRP2	40S ribosomal protein S14	CIMG_01841	40S ribosomal protein S14	HISTO_ZT.Contig1129.eannot.1099.final_new	mitochondrial 40S ribosomal protein MRP2	1.64150168797247e-09	2.09231309196139e-07	1.76352211753974e-07	1.57300007490269e-08	9.92521392352222e-08	1.628690016	1.26562998	1.685696657	0.23452712	-0.259062692	0.032278283	-0.043000249	-0.36663114	0.256488814	-0.094950309	-0.691603936	-0.487111426	-0.175468391	-0.045378312	-0.304959924	-0.511936981	-0.978201815	-1.145005695	-1.510397344	-1.579316228	-1.930749338	-1.704899129	-2.414061036
D8B26_001384							7.67172511447093e-10	1.01188915117113e-07	4.33320231252154e-07	7.64761977072534e-09	2.81870536533255e-08	1.678667569	1.76493287	1.581131261	-0.175404527	0.1553513	0.075598123	0.313698245	0.170639599	0.168041385	-0.443644326	-0.296953199	-0.589488433	-0.79546443	0.085537171	-0.052651429	-1.197058663	-1.113703377	-1.32922914	-1.66671604	-1.462505789	-2.143359998	-1.996623473	-2.89046623
D8B26_001385	MGR2	mitochondrial genome maintenance protein Mgr2	CIMG_01837	mitochondrial genome maintenance protein Mgr2	HISTO_ZT.Contig1129.eannot.1095.final_new	mitochondrial genome maintenance protein Mgr2	1.82656666755899e-07	3.85316789440149e-06	1.22647275345944e-06	8.00157989033503e-07	8.05715089684439e-05	1.013166076	1.544756006	1.634444809	-0.151781933	-0.427395643	0.030507966	-0.488120761	-0.631179406	-0.302354606	-0.663821189	-0.070741334	-0.365391957	0.278744342	0.268716002	0.2473939	-0.349064023	-0.445097718	-1.12278053	-1.563664951	-1.861462943	-1.775996911	-1.11969144	-2.031387289
D8B26_001391_1							1.04641404450641e-08	1.38886383453417e-07	4.98733796477868e-08	5.27724375404477e-08	1.38443546111614e-08	-1.721434676	-0.979887579	-2.006264969	0.157684934	0.121291375	0.197356007	0.115047814	0.575980897	0.178790403	0.092491539	0.331946556	0.338551597	0.506820225	0.360164485	0.458232986	0.511920639	0.43131064	0.329997126	1.718944593	1.855343911	1.81331495	2.009133309	1.98218457
D8B26_001395		conserved hypothetical protein	CIMG_12753	hypothetical protein			5.42907980178189e-10	3.48454664738877e-07	2.70197242412386e-08	1.0690625151277e-08	5.28623016419895e-09	-2.015791522	-1.817546449	-1.696493476	-0.133539298	0.034991435	-0.092537467	0.43409563	0.120655362	0.273597705	0.198249141	0.587459389	0.335170074	0.447474807	0.470794003	0.571807444	0.727036621	0.979372704	0.575203896	1.78261007	2.121211401	2.204710941	2.34334756	2.612405331
D8B26_001406		hypothetical protein	CIMG_01811	hypothetical protein	HISTO_ZT.Contig1089-snap.13.final_new	F-box domain-containing protein	8.10930117087478e-08	7.07284770727116e-08	1.38067825861211e-09	1.00725978807851e-09	4.57355172439354e-10	-1.383477147	-1.761055952	-1.782607375	-0.015998512	0.153170397	-0.078968501	0.588989831	0.430192538	0.471803077	0.583148947	0.604071143	0.34068665	0.586899782	0.709534503	0.648617925	0.146591716	0.046445755	-0.288044775	1.651560056	2.129938509	2.128208799	2.276643025	1.599456929
D8B26_001414	KU80	Ku family DNA helicase	CIMG_01804	ATP-dependent DNA helicase II subunit 2	HISTO_ZT.Contig1089.Fgenesh_histo.173.final_new	Ku family DNA helicase	1.60502753625364e-10	6.75603058663528e-07	6.08272282535403e-07	1.16345383006276e-08	3.27974959544834e-08	1.141726043	1.116588424	1.117971166	0.10106137	0.316752323	0.009821662	0.032701019	0.170451481	0.105117511	-0.363662096	-0.081873331	-0.260368926	-0.393105993	-0.089737654	-0.105788428	-1.291883655	-0.93331925	-0.592451665	-0.987403359	-1.020855739	-1.375768097	-1.34561052	-2.05457104
D8B26_001415		conserved hypothetical protein	CIMG_01803	hypothetical protein	HISTO_ZT.Contig1089.eannot.1664.final_new	hypothetical protein	8.88287614968334e-12	4.02459359738852e-11	3.13275021182507e-10	2.36840428921382e-11	7.36303180460191e-10	2.08317721	2.228895962	2.289467831	-0.618628731	-0.641183779	-1.225409538	0.358386845	-0.079576722	-0.022053944	-1.026986949	-0.662433059	-0.540454363	0.45986341	0.350191455	-0.088133178	-0.758706214	-0.764160195	-1.342256039	-3.022792171	-2.118665285	-2.931234972	-1.939978348	-3.156138215
D8B26_001421		DUF1295 domain-containing protein	CIMG_01797	hypothetical protein	HISTO_ZT.Contig1089.fgenesh_plus.94.final_new	DUF1295 domain-containing protein	3.50638185522061e-11	5.92699253503141e-10	1.05633531497012e-09	2.41828735944383e-10	8.23690159335024e-10	1.991671448	2.217220362	1.805695414	-0.171460861	-0.221920867	-0.155453303	-0.225424801	0.011547603	-0.160935224	-0.537417984	-0.386528906	-0.118763693	0.026732681	-0.008236487	-0.884489459	-1.088904002	-1.038907313	-1.05442461	-2.191681686	-2.130943061	-2.336539385	-2.28017957	-3.069453574
D8B26_001426		H/ACA ribonucleoprotein complex subunit 1	CIMG_01792	H/ACA ribonucleoprotein complex subunit 1			1.98408220249954e-17	5.62797013656057e-17	8.27887270574475e-16	3.51135727511278e-17	6.86972814058465e-16	2.519158968	2.542763606	2.503797321	-0.764861738	-0.535429681	-0.446163787	0.43759643	0.416873327	0.227689869	-0.532101645	-0.641558539	-0.677237941	0.238441854	0.350416651	0.285680891	-2.027090829	-2.049053569	-1.848921187	-3.109980251	-2.162134509	-3.141578603	-2.237789238	-4.496328637
D8B26_001427		phosphatidylserine synthase	CIMG_01791	CDP-diacylglycerol-serine O-phosphatidyltransferase	HISTO_ZT.Contig1089.Fgenesh_Aspergillus.180.final_new	phosphatidylserine synthase	1.7523212320354e-09	6.02376288312372e-09	2.25465552149192e-08	2.93406770916635e-09	1.33009133813499e-08	2.705998732	2.331851649	2.873842723	-0.638209056	-0.713056343	-0.606396396	0.347095909	0.76433771	-0.411629643	-0.678179868	-0.531488741	-0.751874189	0.042756371	-0.324085077	-0.741752835	-1.736448786	-0.500242012	-1.432520149	-3.283236699	-2.393761656	-3.302974014	-2.936866507	-3.835956311
D8B26_001428		conserved hypothetical protein	CIMG_01789	cell wall integrity and stress response component	HISTO_ZT.Contig1089.eannot.1671.final_new	WSC domain-containing protein	5.06317963972481e-13	9.40314281567838e-10	1.51596262637028e-09	2.54592615071191e-11	1.19041013419168e-10	1.235824869	1.397438672	1.389726745	0.106528191	0.049969952	0.135525149	0.275221567	-0.048409324	0.140357987	-0.482121004	-0.121843353	-0.274612011	-0.266973676	-0.083106799	-0.252762557	-1.254518444	-1.209895552	-0.736350412	-1.240463638	-1.22111014	-1.644014689	-1.550643436	-2.401588697
D8B26_001429		predicted protein			HISTO_FJ.Contig640.eannot.1032.final_new		0.000257441	5.98650847807685e-05	0.004715274	0.001777307	0.002727603	-1.385634974	-2.426650337	-1.412512568	0.868851384	0.821749088	1.013297933	0.142216244	0.153880193	-0.313688073	-0.1296995	0.710120314	0.069235427	0.039141887	-0.684582268	0.896146089	0.500970735	0.224534363	0.912624063	2.646448577	1.738112083	1.90813856	1.857885654	2.289328932
D8B26_001431							1.10658325272341e-07	9.17982821495395e-05	0.000384381	1.63301089923129e-06	1.10120754020526e-05	2.079815574	2.072747542	1.522423262	0.455156326	0.346756479	0.267003303	0.382246677	0.675287146	0.732809924	-1.169776986	-0.389213758	-0.372204621	-0.150759394	0.458940185	-0.858954438	-1.671652556	-1.839836037	-2.540788628	-1.545159397	-1.302675724	-2.548193137	-2.107199317	-3.927138119
D8B26_001432							1.05172147517352e-08	2.17431613955972e-07	1.41948762569725e-06	9.01209757855964e-08	2.0384003895855e-05	1.942748887	2.19137208	1.903312388	-0.339804383	-0.143349648	-0.708529652	0.023385082	0.310960791	-0.062150785	0.085888378	-1.546744547	-0.681738503	0.504941305	0.71128519	0.748183296	-1.329109741	-2.149369919	-1.461280219	-2.414145089	-1.91993961	-2.669110083	-1.376387178	-3.671360493
D8B26_001433		conserved hypothetical protein	CIMG_01788	hypothetical protein	HISTO_ZU.Contig65.Fgenesh_Aspergillus.66.final_new	chitin synthase	7.28093611993061e-05	0.000472407	0.001872544	0.000244831	0.0002849	2.284647315	3.026194412	2.68472096	0.276741636	0.232188271	0.31749434	0.895709691	1.455265135	0.267031499	-0.004237275	-4.630638246	0.203994148	-0.605587521	0.434746413	-0.345491424	-0.817152624	-5.233263618	-0.442363113	-2.383285282	-1.77925926	-3.828056659	-2.893105559	-4.8721416
D8B26_001438		conserved hypothetical protein	CIMG_01785	hypothetical protein			1.37941944789106e-10	3.04284982129732e-10	1.49637942338248e-09	1.22578882481062e-10	7.41814646049868e-10	2.811708339	2.549423711	2.613219367	-0.258485008	-0.170964645	-1.399581207	0.458886752	0.458432502	0.2150888	-0.525226681	0.010602958	-0.767068997	-0.094244424	0.121791306	-0.041072531	-1.703946853	-1.509560254	-2.769003135	-3.26886585	-2.284223467	-3.15166962	-2.680182711	-4.659137539
D8B26_001443							9.654833152193e-15	1.16489227887428e-11	4.41550150279731e-11	1.1501116645407e-12	7.25638356803757e-11	1.220763846	1.384041897	1.380074225	-0.018699567	-0.027680263	-0.026029052	0.232918785	-0.032417765	0.060123602	-0.318407194	-0.384260703	-0.175021115	0.141890121	-0.010959504	0.205176553	-1.020060103	-1.240005012	-1.371448754	-1.35012507	-1.243141916	-1.603736455	-1.206747505	-2.542256579
D8B26_001444							2.06727141345021e-10	6.0199425354276e-08	3.59494220288692e-07	1.50403720330482e-08	6.29209425898023e-08	1.252903496	1.486920602	1.529617937	0.065412918	0.118673017	-0.33083678	0.29735785	0.011104569	0.188921581	-0.248997063	-0.479160241	-0.02680115	-0.124897425	0.307405903	-0.385633492	-1.097048273	-1.475449462	-1.089493988	-1.466897669	-1.256932766	-1.633785413	-1.507713728	-2.644731863
D8B26_001447		conserved hypothetical protein	CIMG_01774	hypothetical protein			1.35620560409425e-10	7.39892172259733e-10	3.3415394041217e-09	4.98777408428742e-10	2.17707142210772e-09	-3.132508927	-2.711418538	-2.590365565	0.583045273	0.601832031	0.554591668	0.434660441	0.452564292	0.056461073	0.739802	0.431360222	0.703512979	0.268353036	0.489109311	0.464075796	0.918770085	0.927570865	0.808583957	3.400244307	3.134847752	3.465492893	3.212278727	3.705140295
D8B26_001449		conserved hypothetical protein	CIMG_01772	hypothetical protein			1.00991613014827e-05	0.037273863	0.002873217	0.001381261	0.015595545	-0.454693857	-1.505798038	-1.240355155	-0.454726386	-0.359554987	0.154371554	-0.039335312	0.519701177	0.03785832	0.442838716	-0.286921756	0.460247797	-0.308111209	0.341665809	-0.135780361	0.825379532	0.921843307	1.081370847	0.831189987	1.236572176	1.321037109	0.977811069	2.001203814
D8B26_001456	COQ9	conserved hypothetical protein	CIMG_01765	rpsU-divergently transcribed protein	HISTO_ZT.Contig1089.eannot.1679.final_new	ubiquinone biosynthesis protein COQ9	8.32108990195719e-13	5.1919356846269e-12	1.27907436861088e-11	9.5831976685812e-13	1.26512220645399e-11	1.753493873	1.854628527	1.720424445	-0.326025485	-0.076131492	-0.466924447	-0.373540507	-0.330853633	0.158552315	-0.623596817	-0.574385577	-0.723454718	-0.228015874	-0.329518793	-0.091932299	-0.27747548	-0.55062852	-0.514615517	-2.071579403	-1.957546799	-2.429428235	-1.989868578	-2.230467356
D8B26_001459	DIM2	conserved hypothetical protein	CIMG_01762	DNA (cytosine-5-)-methyltransferase	HISTO_ZT.Contig1089.Fgenesh_Aspergillus.43.final_new	DNA methyltransferase Dim-2	5.83664188467552e-18	2.45169010514431e-18	2.7698279038668e-17	5.22589780866164e-18	3.03086185884806e-17	-2.478224136	-2.335126055	-2.560596843	0.737559491	0.823178354	0.735488571	0.433186821	0.366046745	0.364092101	0.538464735	0.536106025	0.551410425	0.358183623	0.370442467	0.37941722	0.421278168	0.359278363	0.399813925	3.220151509	2.842789245	2.998216514	2.824399279	2.848519199
D8B26_001465							8.23897054478258e-07	0.000262242	0.000598038	1.0375210917609e-05	2.5198160574995e-05	-1.60947082	-1.55095051	-3.545374754	0.354790447	-0.023869533	-0.292067799	-0.048500328	-0.460745606	0.144264967	0.783206559	0.425631274	0.717849531	0.453867931	0.268886418	0.810857056	1.027409571	1.407968403	1.136247193	2.226139814	2.075252557	2.869118871	2.719354343	3.400107279
D8B26_001466		methionyl aminopeptidase					3.56945138269737e-07	1.99701905833369e-07	8.22811241762807e-07	1.65806324455777e-07	2.54421557307965e-06	-2.032550089	-1.181834664	-1.538103468	0.627806153	0.229596299	0.425477565	0.18090541	0.110298559	0.521202245	0.556556175	0.237583729	0.480932472	0.09871176	0.210609639	0.103818919	0.441982708	0.103345281	0.423661307	2.027683419	1.862149	2.035378664	1.722839298	1.909875864
D8B26_001470		extracellular serine protease	CIMG_01750	subtilisin-like protease			5.06592076977759e-08	5.38763121906238e-05	2.36273738298737e-05	7.92830924173089e-07	3.78983589379392e-06	-2.509573912	-2.93648043	-2.33000063	0.040590641	-0.153744577	-0.233497754	0.693673272	-0.025245667	-0.410241125	0.687832389	0.91100936	0.710831235	0.304245239	0.480048291	0.618623887	1.414410993	1.510773385	1.226745403	2.485688708	2.668946318	3.349852788	3.047415067	3.980362629
D8B26_001471		heat shock protein 30	CIMG_01749	heat shock protein 30			5.66285391865037e-07	3.65698165426661e-07	1.06572098496991e-05	4.89864004340145e-07	7.50496772402561e-06	1.866144588	1.825785442	1.997125103	-1.971747081	-0.563373256	-0.643126433	0.476053356	0.226986387	-0.240375516	-0.276579651	-0.381805654	-0.896362761	0.22236878	-1.072071626	0.613709409	-1.037326634	0.019505389	-0.164909843	-2.986742872	-1.744588501	-2.45074941	-1.903659487	-2.267079693
D8B26_001471_1							0.000320612	0.036749072	0.004444305	0.005291122	0.00104361	1.409575088	1.630296583	0.681845046	0.616787783	0.084203839	0.404589285	-0.834914061	-0.176099849	0.47369023	-0.113227575	-0.497788363	0.274853663	-0.400196535	0.596526167	-2.001476375	0.391932846	-1.034825393	-1.505772379	-0.87670247	-1.42330655	-1.309154902	-1.890993678	-2.006715977
D8B26_001472		conserved hypothetical protein					3.57062727603749e-11	1.05543027739697e-07	1.7254217907451e-08	3.83842783959723e-09	9.47020988432576e-09	-1.019970311	-1.414500826	-1.47215374	-0.133898452	-0.066125736	0.129023847	0.158324493	0.195403938	0.08014933	0.261225889	0.333622036	0.185308937	0.169280459	0.209706912	0.226451435	0.760772394	0.833903122	0.563476273	1.268144995	1.438802249	1.543845629	1.492624753	2.012998658
D8B26_001479		BolA domain-containing protein			HISTO_ZT.Contig1089.eannot.1648.final_new	BolA domain-containing protein	4.84626391032895e-12	9.41978356656745e-12	3.68206154145804e-10	6.71522857446183e-12	1.91754393097749e-10	1.494039089	1.575829178	1.516822772	-0.738382529	-0.56769089	-0.365044336	0.189083279	0.077219255	-0.063424272	-0.656017797	-0.704805723	-0.338253187	0.042048804	-0.035927804	-0.189677672	-0.214101609	-0.623293189	-0.398423369	-2.090519772	-1.463246315	-2.066423698	-1.581396942	-1.948115787
D8B26_001484		RING finger protein	CIMG_01736	IBR domain-containing protein	HISTO_ZT.Contig1089.eannot.1561.final_new	RING finger domain-containing protein	6.62908253907273e-10	3.1544382708456e-08	8.94342123168144e-08	5.29981393889929e-09	2.59758624543047e-08	1.525165037	1.236200619	1.833883471	0.052164195	-0.28603849	-0.164744147	0.391689014	-0.169289639	-0.158687909	-0.634574402	-0.338143234	-0.217166177	-0.164540014	-0.048248998	-0.477375043	-0.772585124	-0.734317728	-0.873391431	-1.649188379	-1.512274993	-1.911844134	-1.755707473	-2.31753627
D8B26_001490	ACO1	aconitase	CIMG_01729	aconitate hydratase, mitochondrial	HISTO_ZT.Contig1089.eannot.1542.final_new	aconitase	1.56174210425885e-18	6.09040682394803e-17	3.41144099053545e-15	7.57498275409949e-17	1.92472740333409e-15	1.642784565	1.678714605	1.729147474	-0.497294977	-0.39673567	-0.334934702	0.143877156	0.077018137	0.154286137	-0.32858996	-0.284219433	-0.359113625	-0.037467735	0.097438573	0.05731659	-1.038770295	-0.999291422	-1.304165415	-2.093843872	-1.558161211	-2.010097941	-1.648937334	-2.797641699
D8B26_001492		conserved hypothetical protein	CIMG_01727	hypothetical protein			9.2606420086859e-05	0.056874763	0.014302414	0.005972619	0.002274304	-1.516078139	-1.45755783	-0.973934777	-0.204700445	-0.564639059	-0.087998887	-0.093049747	0.794918503	-0.614684729	0.396874772	0.173321892	0.01896261	0.457219226	0.998206055	-0.185387476	0.97766686	0.809483379	1.07137779	1.044998076	1.365121575	1.5094475	1.727581406	2.275475623
D8B26_001493		hypothetical protein	CIMG_01726	bud site selection protein 20	HISTO_ZT.Contig1089.eannot.1569.final_new	C2H2 finger domain-containing protein	8.79403724389813e-11	6.10567967197901e-11	8.25231506479145e-10	9.27988607067542e-11	4.27685393833165e-10	2.014195724	1.884124105	2.089037683	-1.514088191	-0.846742722	-0.787333151	0.161091133	0.018032487	-0.211884453	-0.444434511	-0.819208749	-0.322590111	-0.501682814	-0.228410899	0.181261374	-0.437613474	0.121905718	-0.355659147	-3.059558796	-2.007555813	-2.48274005	-2.20518922	-2.208594461
D8B26_001495		SNF2 family domain-containing protein	CIMG_01724	SNF2 family domain-containing protein			3.44605953194059e-08	3.81688372863617e-05	8.91629747318054e-06	2.39312875942164e-06	1.9185491166741e-06	-1.727386583	-1.482453149	-2.157866781	0.008449921	0.004826821	-0.199373727	-0.110361894	0.509776596	0.047145169	0.250417473	0.61625934	0.169626548	0.268865842	0.43400197	0.47324354	1.057090969	1.08697058	0.750767366	1.718258035	1.938038959	2.089935842	2.158236514	2.742920641
D8B26_001499		mitochondrial protein Fmp26	CIMG_01720	hypothetical protein	HISTO_ZT.Contig1089.fgenesh_plus.36.final_new	altered inheritance of mitochondria protein 24, mitochondrial protein Fmp26	2.20485784510976e-08	1.44832191367551e-09	2.8209811332902e-08	2.97417362868834e-09	3.01848096447617e-08	1.899976688	1.737004854	1.596282867	-1.5565598	-1.279934717	-0.68649821	-0.345373428	0.061254952	-0.000274941	-0.218018988	-0.693110636	-0.552043507	-0.148120228	-0.363742118	0.214365539	-0.26652894	0.420471026	0.180849586	-2.933286634	-1.838238658	-2.225645536	-1.842469364	-1.625044528
D8B26_001501		NADH-ubiquinone oxidoreductase 40 kDa subunit	CIMG_01717	NADH-ubiquinone oxidoreductase 40 kDa subunit, mitochondrial	HISTO_ZT.Contig1089-snap.84.final_new		1.01900493808158e-12	5.96407173719727e-11	2.70918071892632e-11	4.53710965503591e-12	6.85718647846512e-11	1.653280696	1.694877702	1.746179567	0.037009234	-0.064029908	-0.058265014	-0.403751229	-0.106989275	-0.353082713	-0.647377929	-0.506494371	-0.397437025	0.003455977	0.090120805	-0.393699288	-0.555911332	-0.698331717	-1.03955418	-1.722417955	-1.979707678	-2.205236991	-1.794801475	-2.466551471
D8B26_001505		kinesin-2 85 kDa subunit	CIMG_01713	kinesin family protein	HISTO_ZT.Contig1089.genewise.39.final_new	kinesin family protein	1.83377541380799e-09	5.39816573920623e-11	5.88597547817887e-10	3.53160961632476e-10	2.56270693948098e-09	-2.009407325	-1.950887015	-2.010406288	0.714884696	0.800070129	0.733112557	0.386932465	0.543708144	0.318831191	0.601695888	0.315724339	0.396553475	0.230975579	0.183121253	0.208553738	-0.029756118	0.237325709	0.328967581	2.737736674	2.408498035	2.434636977	2.200590928	2.174772719
D8B26_001510		rhomboid protein 2	CIMG_01707	rhomboid protein 2			6.06422780643635e-09	1.19818704000145e-06	1.24668396144255e-06	8.9033688395398e-08	3.32791866535615e-05	1.159753633	0.966735176	1.567595904	0.149203232	-0.020213476	-0.396098747	0.073575362	-0.219900126	-0.162377348	-0.447160928	-0.555915666	-0.33833621	0.139745651	0.59149287	0.19573767	-0.806911416	-0.774397547	-1.122528035	-1.305376015	-1.329475788	-1.651349699	-0.941206266	-2.124645385
D8B26_001512	UBP8	ubiquitin C-terminal hydrolase Ubp8	CIMG_01704	ubiquitin C-terminal hydrolase	HISTO_ZT.Contig1089.Fgenesh_histo.160.final_new	ubiquitin carboxyl-terminal hydrolase	2.41062824916866e-10	3.88167840903681e-10	2.60590993851542e-08	8.92916939740739e-10	7.7142416212585e-08	1.634207647	1.343200411	1.508511304	-0.672055197	-1.393138302	-0.352139319	0.048776265	0.173065018	-0.054141681	-0.312223022	-0.343360572	-0.474178853	0.139186634	0.235220681	0.235360237	-0.881825527	-0.496855246	-0.337610477	-2.288613197	-1.439172774	-1.883299454	-1.300725749	-2.059208754
D8B26_001513	DAM1	conserved hypothetical protein	CIMG_01703	DASH complex subunit DAM1	HISTO_ZT.Contig1089.eannot.1565.final_new	DASH complex component Dam1	1.74368368725854e-07	9.30800113592223e-07	7.51630063790811e-06	1.83898304190291e-06	1.30277983927439e-05	1.612902747	1.829375416	1.349346223	-0.158658723	-0.59023521	-1.070526317	-0.172874377	-0.384645773	0.381414191	0.195034315	-0.167659509	-0.558308341	-0.068929909	-0.29747926	0.462135485	-0.272793774	-1.197706104	-0.890391079	-2.198821769	-1.664898849	-1.811603903	-1.56748659	-2.409111547
D8B26_001514		hypothetical protein	CIMG_01702	CRAL/TRIO domain-containing protein	HISTO_ZT.Contig1089.Fgenesh_histo.164.final_new	CRAL/TRIO domain-containing protein	1.39812016862418e-19	6.69310543330289e-18	2.69432195589731e-16	5.53200262471466e-18	3.52415588059785e-16	1.520950739	1.472012175	1.43216074	-0.365367006	-0.405067648	-0.350537012	0.098416809	0.021283741	0.099070172	-0.334492763	-0.367276251	-0.365118137	0.018681612	0.195945163	0.100314805	-0.905893748	-1.007319817	-0.857763572	-1.849237355	-1.403604081	-1.831416886	-1.376940859	-2.400223703
D8B26_001517	RPS10	40S ribosomal protein S10	CIMG_01699	40S ribosomal protein S10-A	HISTO_ZT.Contig1089.fgenesh_plus.21.final_new	40S ribosomal protein S10-A	1.03706757696021e-13	6.67495518462248e-14	3.85726483859255e-13	1.02921606683167e-13	1.56414132182019e-12	1.776676124	1.924005701	1.956249407	-1.129876556	-0.622382043	-0.888548344	-0.245854927	-0.282491514	-0.55493415	-0.300317299	-0.24489423	-0.626226304	-0.015629038	-0.002461349	-0.037790309	-0.159429504	-0.265103784	-0.280991883	-2.774522602	-2.245284191	-2.302416607	-1.902142415	-2.120626197
D8B26_001521	MRP49	50S ribosomal protein Mrp49	CIMG_01696	50S ribosomal protein Mrp49	HISTO_ZT.Contig1089.Fgenesh_histo.172.final_new	50S ribosomal protein Mrp49	2.87130449490425e-11	1.43235243285888e-10	1.68872888199196e-09	8.93340660663411e-11	1.05206536108667e-09	2.359950403	2.306108347	2.037369773	-0.82260531	-0.792800444	-0.759343011	-0.10523355	0.27933713	0.508228326	-0.761292785	-0.611232842	-0.536508207	-0.010208399	0.260285094	0.076277649	-0.594295387	-1.874371748	-0.959665041	-3.033417975	-2.006511266	-2.871707359	-2.150293106	-3.40644245
D8B26_001531		ribosomal protein L7a	CIMG_01685	60S ribosomal protein L8-B	HISTO_ZT.Contig1089.Fgenesh_Aspergillus.152.final_new	60S ribosomal protein L7A	1.76276646504083e-18	4.40418882659294e-17	5.82488760024635e-16	1.71813099474979e-17	2.29216724817991e-15	1.874218561	1.837419236	1.803304378	-0.461837001	-0.359555661	-0.295846036	-0.01828437	0.026619984	0.038506267	-0.630449964	-0.598713465	-0.511780311	0.314960419	0.22314918	0.126834536	-1.046241115	-1.076622347	-1.245682289	-2.213570587	-1.822896326	-2.414149779	-1.611341578	-2.963546883
D8B26_001535	HOP1	conserved hypothetical protein	CIMG_01681	hypothetical protein	HISTO_ZT.Contig1089.Fgenesh_histo.8.final_new	meiosis specific protein Hop1	7.77722647216662e-12	2.4127288918415e-07	1.30919556199837e-08	6.56416587599846e-10	2.35205043479994e-09	-1.999468382	-1.541677889	-2.884025436	-0.343097566	-0.146642831	-0.282795178	0.224537363	0.074155377	0.12431745	0.379480827	0.64275138	0.623001967	0.341791717	0.42974146	0.409224793	1.399252272	1.330869398	1.218583277	1.858159169	2.258404468	2.665610098	2.507619202	3.434278119
D8B26_001536		copper amine oxidase	CIMG_01680	copper amine oxidase	HISTO_HS.Contig68.Fgenesh_histo.127.final_new	lysyl oxidase	8.02520901883163e-12	2.99961894526428e-07	3.20907282504874e-07	1.73751479784225e-09	8.57475510020511e-09	-1.461364318	-1.115147548	-1.281791035	-0.274613279	-0.090358998	0.066648537	0.112671863	-0.210231955	-0.177637574	0.234501374	0.438037548	0.351203684	0.128855893	0.262392918	0.276882263	0.900011459	1.008811942	0.831127226	1.184974846	1.192182294	1.623869855	1.502830437	2.202628178
D8B26_001541		conserved hypothetical protein	CIMG_01675	hypothetical protein	HISTO_ZT.Contig1089.Fgenesh_Aspergillus.170.final_new		1.21527324626049e-09	3.60520708541617e-05	1.2567241639079e-06	1.3433391388611e-07	4.88564160389219e-07	-1.503314196	-1.600913089	-2.521680291	-0.280416988	-0.198522017	-0.376959469	0.41795083	0.105963176	-0.007559587	0.434091759	0.579882186	0.38314488	0.097052578	0.375043041	0.488393208	1.076823683	1.322643882	1.208376413	1.567936911	2.021363349	2.305140451	2.15172318	3.061413336
D8B26_001544		conserved hypothetical protein	CIMG_01673	nourseothricin acetyltransferase	HISTO_ZY.Contig562f.Fgenesh_Aspergillus.19.final_new		1.12877354311365e-08	2.30687130232112e-09	1.3500330792328e-08	4.13493408912642e-09	1.55183840370266e-08	-1.566253397	-2.571863425	-3.794764853	0.745542409	0.794214833	0.752850485	0.428648286	0.477699495	0.418182852	0.651911464	0.705597915	0.548276872	0.417701939	0.41343057	0.397379796	0.286710839	0.320329375	0.574404546	3.364681396	3.043534494	3.22589592	3.011414572	2.997405355
D8B26_001555							1.08274891398926e-09	2.43638446556222e-08	4.61033696598746e-08	6.94741513647764e-09	1.46790957904559e-08	-2.234192475	-3.959943474	-4.686887407	0.500806762	0.499750664	0.463885131	0.443245077	0.227122969	0.415890281	0.901152858	0.714358528	0.786903864	0.596451299	0.950624009	0.458206185	1.314876475	1.293105787	1.314643467	4.078351529	3.948945533	4.396644995	4.240278375	4.897339899
D8B26_001556		hypothetical protein	CIMG_10796	hypothetical protein			4.94577984381759e-07	0.000166089	3.00973291675222e-05	5.40345957040509e-06	1.06694833524905e-05	-2.023589628	-1.965069318	-3.428978846	0.30372961	-0.767295966	0.179423068	0.294666442	0.392615896	0.209130575	0.841303827	0.274093978	0.680894663	0.500722906	0.442997824	0.618302723	1.070432294	1.295163501	1.081456452	2.378195344	2.750082819	3.082276504	2.972095816	3.602453863
D8B26_001561		ribosomal protein L31e	CIMG_12767	ribosomal protein L31e			5.48037316824221e-16	6.38808399044731e-15	3.6720359459298e-14	2.84232130410267e-15	4.82615070374802e-14	1.918609395	2.010488302	1.967580807	-0.363301213	-0.442480921	-0.481400381	-0.119996419	-0.033406827	-0.045067614	-0.547061811	-0.260913319	-0.595471767	-0.195320654	0.102917829	0.129128092	-1.108093593	-0.963567509	-0.972642396	-2.392180226	-2.029829449	-2.458686741	-1.975069276	-2.976760153
D8B26_001565	RML2	50S ribosomal protein L2	CIMG_01650	50S ribosomal protein L2	HISTO_ZZ.Contig127b.fgenesh_plus.15.final_new	60S ribosomal protein RML2	9.21795760170028e-16	3.16835859308756e-15	6.0962497222203e-14	2.278794559246e-15	1.55146539285682e-13	1.708147899	1.687796817	1.722231152	-0.365447834	-0.64778302	-0.835789088	-0.044817749	-0.104328603	0.052975812	-0.554191651	-0.664666118	-0.505928871	0.122395332	0.08157578	0.099607247	-0.579888471	-0.541002688	-0.630885945	-2.315133875	-1.738481303	-2.268781006	-1.602044913	-2.289476694
D8B26_001566							2.21942322983151e-09	2.63089380763028e-07	2.22509471223299e-07	3.80268299277176e-07	8.29001187376625e-07	-2.249052483	-1.562500951	-2.358985817	0.242125755	0.405790555	0.258133314	0.148084376	0.455191453	0.420596029	0.066271516	0.166782475	0.390242489	0.121636862	0.232882934	0.103333251	1.040889649	1.00939484	1.109183753	2.351149669	2.399011931	2.277717597	2.198622088	3.1057165
D8B26_001567		predicted protein	CIMG_13631	hypothetical protein			3.4766158006352e-05	0.001033338	0.000260384	0.000160718	0.000136268	-2.152887455	-1.20128235	-2.458741	0.242554503	-0.159628199	0.057600361	-0.124138002	0.21823018	0.927829654	-0.099072008	0.447245237	0.802056549	0.460234346	0.289246953	0.668128834	0.761995243	0.765764445	0.554862707	1.985405757	2.277470311	2.340146528	2.408983819	2.622335066
D8B26_001568		conserved hypothetical protein	CIMG_10791	phosphotransferase enzyme family protein	HISTO_JG.Contig206-snap.149.final_new	hypothetical protein	7.3465278072108e-09	1.72817371937384e-09	1.28665162155526e-07	3.86289637927495e-09	1.41294299378442e-08	-2.068201729	-1.678475511	-1.416560002	0.502326936	0.68785211	0.529181876	0.102275834	0.118793501	-0.070195671	0.418132124	0.452552543	0.454840174	0.20850644	0.409294622	0.359954743	0.344426064	0.480540784	0.164755163	2.303139713	1.783972533	2.17567947	2.045341305	2.064474936
D8B26_001576	SIR2	SIR2 family histone deacetylase	CIMG_01641	histone deacetylase SIR2	HISTO_ZZ.Contig127b.Fgenesh_Aspergillus.4.final_new	chromatin regulatory protein sir2	1.11380170875436e-14	1.37068237483762e-13	8.75334267127632e-13	3.24105632668839e-14	7.47718594069095e-13	2.19017225	2.172743706	2.137040737	-0.405340652	-0.316370344	-0.230633491	0.258192956	0.158364362	-0.065362001	-0.490399353	-0.866464304	-1.041722131	0.02165825	0.141875637	0.00637362	-0.971058437	-1.097722648	-1.601348156	-2.487233669	-2.052469806	-2.979390194	-2.117620873	-3.397136386
D8B26_001577		TPR domain-containing protein	CIMG_01640	TPR domain-containing protein	HISTO_ZZ.Contig127b.eannot.1404.final_new	TPR domain-containing protein	9.71260228814594e-13	1.95406122524562e-12	1.80173378346667e-11	1.19031399193035e-12	3.43788204115071e-11	2.201051875	2.264895789	2.011946808	-0.960612987	-1.098577291	-0.983074176	0.066793189	0.069034097	-0.057475073	-0.598037243	-1.353108803	-1.004023616	0.155434724	0.361778608	0.047204344	-0.025347809	-0.685645012	-0.412237424	-3.174242523	-2.137192645	-3.118809057	-1.985489557	-2.550256589
D8B26_001578		RWD domain-containing protein			HISTO_ZZ.Contig127b.eannot.1459.final_new	RWD domain-containing protein	3.16567934796274e-13	1.71303608487262e-12	1.4572435457687e-11	9.8210743354705e-13	1.84130502266143e-11	2.137285345	2.344449736	2.056059226	-0.508294554	-0.597748691	-0.936589089	0.093406998	0.093542989	0.104895585	-0.28253181	-0.878085193	-0.786803294	0.133887861	0.273367025	0.028290738	-1.312527084	-1.018806461	-0.943799326	-2.859332934	-2.08442516	-2.822186273	-2.043216667	-3.266262126
D8B26_001580	MMS2	ubiquitin-conjugating enzyme	CIMG_01637	ubiquitin-conjugating enzyme	HISTO_ZZ.Contig127b.fgenesh_plus.19.final_new	ubiquitin-conjugating enzyme	5.25734547195667e-09	4.11679073419944e-10	2.85431996019469e-09	1.69401149637042e-09	5.18866763543635e-09	1.713588542	1.709030169	1.65915032	-1.073027273	-0.952521391	-0.956325715	-0.149204636	-0.161018748	-0.720167331	-0.208575744	-0.365697311	-0.224630181	-0.412829195	-0.442954052	0.287461676	0.243362437	0.15843446	-0.104076028	-2.691902226	-2.039796876	-1.949778704	-1.895136725	-1.599548896
D8B26_001586		phosphatidylinositol phospholipase	CIMG_01631	phosphatidylinositol phospholipase C	HISTO_ZZ.Contig127b.Fgenesh_Aspergillus.28.final_new	phosphatidylinositol phospholipase C	6.33619485359416e-11	3.81065619795933e-06	8.86949438561163e-06	1.36591751712075e-08	1.32370440330209e-07	-1.066988162	-1.889823356	-1.062501586	-0.234894891	-0.07098353	-0.065534384	-0.161522985	-0.072812724	-0.333399702	0.451333461	0.389077697	0.365729096	0.036678226	0.275610573	0.335181889	1.061389481	1.089259537	0.95420136	1.215975525	1.15522573	1.744201876	1.541226539	2.378219307
D8B26_001590		conserved hypothetical protein	CIMG_01628	hypothetical protein			2.04897187170353e-14	1.48999729239053e-14	1.17775260726825e-13	2.92358302831378e-14	8.50050194701443e-14	-3.034252393	-3.338302163	-3.041092235	0.868582291	0.798070644	0.837112018	0.386398061	0.499136671	0.454530255	0.489829477	0.799391813	0.717853898	0.477864844	0.563747299	0.503132005	0.60581601	0.728132933	0.684048574	3.974459605	3.586816092	3.803420844	3.650528674	3.813006499
D8B26_001592		conserved hypothetical protein	CIMG_01626	TIGR02452 family protein	HISTO_ZZ.Contig127b.Fgenesh_histo.12.final_new	DUF2263 superfamily domain-containing protein	1.17274861153345e-12	4.47160948839675e-12	1.91156337629327e-11	2.07654417975453e-12	5.89945412462682e-12	-2.851582252	-2.336683648	-2.968990707	0.46147202	0.520188627	0.60605261	0.368553566	0.283095187	0.253331568	0.705880517	0.478933602	0.745359576	0.570395975	0.534863046	0.453723093	0.681706481	0.748859417	0.744841319	3.242122443	3.014584409	3.374271854	3.237103851	3.440405508
D8B26_001601		conserved hypothetical protein	CIMG_01615	hypothetical protein	HISTO_ZZ.Contig127b.Fgenesh_histo.39.final_new	hypothetical protein	2.26884339213596e-09	3.90377104388006e-09	3.95348915577247e-08	4.13493408912642e-09	7.06632917273212e-08	2.053488933	1.715250477	1.772644813	-0.629782474	-0.661596727	-1.115745419	0.025970167	-0.283738348	0.136354509	-0.050025367	-1.085750186	-0.601348145	0.267216059	0.116586051	-0.290217988	-0.429044189	-0.59722767	-0.343034497	-2.651996504	-1.896890466	-2.391113361	-1.801249749	-2.310311259
D8B26_001609		tubulin-specific chaperone	CIMG_01606	tubulin-specific chaperone	HISTO_ZZ.Contig127b.Fgenesh_histo.32.final_new	tubulin-specific chaperone E	2.81668631263545e-15	1.26126722642297e-14	3.62254872221107e-14	5.13832740337306e-15	8.25999484480085e-14	-3.304331058	-3.140841189	-3.019788216	0.562862791	0.727867887	0.615964186	0.470609455	0.457807195	0.515329973	0.834151706	0.830475868	0.844683654	0.245463505	0.356001888	0.3040637	0.962689706	0.811413001	0.925575948	3.793925046	3.641928631	3.997885382	3.456949815	4.059149562
D8B26_001612		phosphotransferase					2.35230393462243e-06	0.000179762	0.000131147	9.48877377104115e-05	0.000435224	-1.30816323	-1.525277363	-2.482226902	0.15094588	0.468962595	-0.011328512	0.141882713	0.446283044	0.198951241	0.046123924	0.396213008	0.420158192	-0.001604222	0.399148466	-0.155259686	1.334924536	0.886153755	0.594112561	1.94784021	2.018133071	2.039553677	1.809691656	2.677695714
D8B26_001619							1.96036848077982e-09	3.01152518507699e-11	8.52177958305458e-10	5.27231990128432e-11	3.19554423735747e-10	1.498351506	1.419545299	1.528868979	-0.896528417	-0.923544754	-0.366407638	0.054152868	-0.06551021	-0.307845269	-0.419986515	-0.347862426	-0.559582173	-0.020255685	-0.528737532	-0.525709773	-0.043041437	0.173365671	0.330727509	-2.211462581	-1.590151412	-1.939568844	-1.802463152	-1.322819258
D8B26_001622							5.37431677966599e-06	0.015754025	0.078897446	0.001006678	0.004332169	-1.734895323	-2.16180184	-1.192751961	0.2180284	-0.964028488	0.334729958	-0.928538291	-0.730560018	0.033231556	-0.062950511	0.520101884	0.965731492	0.021590654	0.065693057	0.561029922	1.446062236	1.946427886	1.662899387	1.591803911	1.168799623	2.215486305	1.91052539	3.400903599
D8B26_001623							3.79162371885403e-09	5.47566814626092e-06	5.58052707625871e-06	2.76723568214311e-06	6.1782169557659e-06	-2.629157301	-2.208066912	-2.087013939	0.14688866	0.067708952	0.263590218	0.247589059	0.317075049	-0.033867019	0.020761205	0.29902959	0.437897069	0.360818806	-0.114873107	0.142105954	1.382824086	1.7621284	1.624561231	2.476429451	2.493195223	2.578643627	2.478616686	3.912771683
D8B26_001624		conserved hypothetical protein	CIMG_01592	hypothetical protein	HISTO_ZL.Contig1131.Fgenesh_Aspergillus.109.final_new	hypothetical protein	2.86951223782808e-08	2.07825433689462e-05	0.000248168	3.37957214630127e-05	0.005265264	-0.974852031	-1.370897585	-1.360875924	0.233085535	0.255210089	0.326135825	0.09237157	-0.353756143	0.282470145	0.216384503	0.514083417	-0.017940089	-0.354184433	-0.605508441	-0.098727231	1.060699963	1.082776282	1.073524551	1.49980466	1.22967644	1.424288807	0.887327252	2.30182744
D8B26_001632		hypothetical protein	CIMG_01586	G-patch domain-containing protein	HISTO_ZZ.Contig127b-snap.74.final_new	G-patch domain-containing protein	2.85739936396121e-17	2.47329079936036e-17	6.41388215804027e-16	4.18589453265647e-17	1.47564129454889e-15	-1.594065711	-1.448365784	-1.559558192	0.519586874	0.458921477	0.499634969	0.157392894	0.17119131	0.191964542	0.374345046	0.467982779	0.382900669	0.153021284	0.073051125	0.015883033	0.357341848	0.42122314	0.357548695	2.027429762	1.707725806	1.93900926	1.618150915	1.913260172
D8B26_001635		conserved hypothetical protein	CIMG_01583	hypothetical protein	HISTO_ZZ.Contig127b.eannot.1427.final_new	DUF3429 superfamily domain containing protein	2.95494486308341e-18	3.87670558681469e-17	1.06931013408115e-15	3.38357706931535e-17	1.92875784410027e-15	1.943345493	2.08078286	1.989465331	-0.44525309	-0.541655403	-0.65878619	0.133108415	0.209393169	0.094190336	-0.479212663	-0.451476345	-0.445516349	0.270156781	0.261609268	0.172015219	-1.240647563	-1.359418849	-1.532100418	-2.55053007	-1.857887481	-2.462754604	-1.768161037	-3.385360726
D8B26_001643		sucrase/ferredoxin domain-containing protein	CIMG_01570	sucrase/ferredoxin domain-containing protein	HISTO_ZZ.Contig127b.eannot.1435.final_new	sucrase/ferredoxin domain-containing protein	1.0274083682804e-09	8.82992158145579e-08	6.07412191915429e-08	1.50067312211251e-08	1.689349556317e-08	-2.437315243	-2.089288316	-2.925166621	0.083573581	0.071585453	0.427281235	0.276169846	0.319927199	0.255631233	0.345990678	0.688602015	0.483771381	0.541563155	0.559786926	0.430042364	1.049621367	1.148183066	0.770040682	2.666138353	2.757308217	2.962869772	2.983987509	3.461649839
D8B26_001648		hypothetical protein	CIMG_10776	hypothetical protein			8.93798992412656e-14	5.97012579682156e-12	3.46491666349882e-12	4.81576612889418e-13	1.01583156402134e-12	-2.62690384	-2.435628322	-2.713845532	0.111369069	0.229720724	0.231686405	0.291717875	0.246568062	0.450649463	0.631407385	0.614167858	0.613806991	0.553342866	0.507108273	0.581412824	0.973977302	1.009050067	0.730392529	2.778164897	2.918666516	3.209158367	3.138305943	3.493087715
D8B26_001651		conserved hypothetical protein	CIMG_01561	ubiquinol-cytochrome c reductase subunit 6			1.16118927748245e-10	1.03265348282976e-09	5.91744833547034e-09	3.62478089733275e-10	1.66495419359498e-08	2.019367681	2.123837576	2.041220102	-0.269424281	-0.472239729	-0.510770244	-0.102330493	0.300352053	-0.001453236	-1.531787513	-0.333107394	-0.200289804	0.321460706	0.532170727	0.093545658	-1.548236256	-1.168931942	-1.293383611	-2.473872638	-1.989601363	-2.742194815	-1.754594484	-3.390527239
D8B26_001659	AHA1	Aha1 domain-containing protein	CIMG_01552	Aha1 domain-containing protein	HISTO_ZZ.Contig127b.eannot.1412.final_new	Aha1 domain family	1.30464813962849e-15	5.0575368598886e-13	3.71439105982523e-12	4.96848433990668e-14	2.41346931217272e-12	1.280844002	1.398560105	1.416596299	-0.057310678	-0.149520234	-0.096619995	0.068448016	0.031575609	0.133894587	-0.300527671	-0.466406139	-0.384157654	0.007004108	0.017494299	0.049056179	-0.88782135	-1.2574766	-0.803632883	-1.463383148	-1.286128391	-1.74169133	-1.340234419	-2.351199629
D8B26_001661	FBP1	fructose-1,6-bisphosphatase	CIMG_01546	fructose-1,6-bisphosphatase	HISTO_ZH.Contig107.eannot.1172.final_new	fructose-1,6-bisphosphatase	1.36460006908679e-14	5.42608335455715e-14	2.38667816506693e-11	3.51806403663134e-13	1.05964526845924e-09	1.843276308	1.862425577	1.832860666	-1.01841388	-1.325481587	-1.428598757	0.215573083	0.263372896	0.35621433	-0.206759503	-0.319281071	-0.412361386	0.62278029	0.848050355	0.623384533	-1.074833434	-0.948318074	-1.733890347	-3.096643357	-1.567238961	-2.164476067	-1.157907093	-3.101160807
D8B26_001671		conserved hypothetical protein	CIMG_01536	hypothetical protein			5.14782134764351e-13	1.98852521592064e-13	1.23258513373375e-12	2.52682263680791e-13	1.88809309053421e-13	-2.006447325	-1.917712402	-1.811687638	0.486445245	0.575332251	0.318657169	0.289148148	0.286243663	0.198527888	0.406343904	0.359688164	0.455276747	0.608268615	0.543873945	0.387709757	0.208418324	0.340687606	0.271225939	2.37510944	2.173605961	2.327492502	2.43339592	2.190696391
D8B26_001672		conserved hypothetical protein	CIMG_01535	hypothetical protein			5.65165630086343e-13	1.47705667957753e-13	1.26067735737292e-12	3.94500759966711e-13	2.40380751533857e-13	-2.365109029	-2.474533356	-2.389549638	0.639519711	0.657962279	0.642001801	0.262277862	0.251191878	0.481397144	0.412188784	0.453700844	0.494856068	0.488511131	0.692954231	0.707295544	0.30876557	0.335922438	0.400646738	3.055883165	2.741483281	2.865316887	3.027911693	2.7588571
D8B26_001674		predicted protein	CIMG_10769	hypothetical protein			3.40597877542684e-09	8.03664340492452e-09	5.63163431750181e-09	3.01945894721919e-09	1.69243170278215e-09	-3.999868076	-2.356385266	-3.820294793	0.51940247	0.509406327	0.449690903	0.564934278	0.788861002	0.499161665	0.660003904	0.769507332	0.724035471	0.957403865	0.955173896	0.858560219	0.564266251	0.565101841	0.791038711	3.883138279	4.010742337	4.103983592	4.315369069	4.031555878
D8B26_001677		conserved hypothetical protein					4.86937252229893e-14	1.22550277686109e-13	1.45101818214765e-12	2.37569562836048e-13	6.50339349737497e-13	-1.525560303	-1.592076039	-1.944624457	0.439595613	0.412203841	0.424498873	0.115830965	0.16452701	0.24432168	0.237791619	0.438621794	0.333143735	0.285782118	0.266729172	0.24579846	0.402425111	0.535175594	0.515815214	2.104515502	1.854278317	2.009374558	1.945962207	2.16478243
D8B26_001682		conserved hypothetical protein	CIMG_01522	N-acetyltransferase			2.29265022919308e-07	0.000176643	0.00015938	5.28970295064914e-06	6.53486058334312e-05	-1.69018975	-1.297250401	-0.824725058	-0.295931784	0.144079982	0.172242144	0.032228464	-0.240598057	0.277898504	0.381025246	0.146941697	0.55581522	0.23866791	0.054116154	0.039771097	0.782133994	0.743880817	0.77989382	1.283297721	1.306608475	1.680750639	1.412753989	2.055209928
D8B26_001685	RID1	conserved hypothetical protein	CIMG_01518	hypothetical protein	HISTO_ZZ.Contig127c.Fgenesh_histo.97.final_new	GTPase binding protein Rid1	1.05356566074935e-13	1.86918486593026e-13	1.46422426532534e-12	1.03120632961439e-13	3.14308966756078e-12	-1.743937602	-2.361145257	-2.063935329	0.52143964	0.490690607	0.525345702	0.227383571	0.258853556	0.303339845	0.579760751	0.539311716	0.637549413	0.149734857	0.151079116	0.175620016	0.451393585	0.587575637	0.569940177	2.564809243	2.315532553	2.642986636	2.210281907	2.590229535
D8B26_001693	NIT37	conserved hypothetical protein	CIMG_01509	hypothetical protein	HISTO_ZZ.Contig127c.eannot.1613.final_new	nitrositive-stress induced transcript	2.74943828189567e-12	9.64410659598351e-06	2.89130778703406e-05	1.75665608893071e-08	2.10087134240417e-07	-1.217664094	-0.869637167	-1.176537581	-0.132896771	-0.332045562	-0.118602362	-0.085235995	-0.360542439	-0.310734626	0.157070371	0.352261416	0.317886261	0.239085156	-0.097336896	0.100398961	1.279911495	1.17075559	1.083864242	0.896475555	0.831074728	1.360146695	1.187672182	2.263609198
D8B26_001699		conserved hypothetical protein	CIMG_01501	far upstream element-binding protein	HISTO_ZZ.Contig127c.Fgenesh_histo.150.final_new	KH domain-containing protein	5.84569252153669e-13	2.49743999015595e-12	9.98296096446984e-11	4.33907815432301e-12	2.16280494711314e-10	1.598319187	1.610867383	1.523533346	-0.616408129	-0.664026711	-0.628814174	0.015053717	-0.261683364	0.347743627	-0.467246635	-0.456107782	-0.260063225	0.149262132	0.061934862	0.136659092	-0.523634123	-0.593970281	-0.971418922	-2.214286102	-1.548341259	-1.959091748	-1.457874853	-2.279150982
D8B26_001700_1							0.456972732	0.149837796	0.006325371	0.042655416	0.005915432	2.366977911	0.890721478	3.257753692	0.307077594	2.038309072	1.367195624	-4.746379692	-4.889438338	1.39690313	0.267106783	0.685099931	0.908559946	-5.098813518	-4.489113939	0.57792933	1.785434784	2.312772179	1.061904034	-0.947802357	-4.885379115	-1.508120124	-5.235104427	-0.422424304
D8B26_001704_1							4.77571703953967e-09	4.27713953522573e-07	1.35444823628849e-06	3.59351828356896e-08	7.63527392269876e-07	1.25963866	1.585594076	1.217309152	-0.233520574	-0.071971454	0.086563113	0.344293418	-0.055481909	-0.110287831	-0.050278085	-1.257186182	-0.342427104	-0.044782251	0.160663504	-0.199502771	-0.684054854	-1.011814648	-0.59275426	-1.433333441	-1.303264506	-1.833902801	-1.39352481	-2.123289245
D8B26_001705	HXA1	xanthine dehydrogenase	CIMG_01495	xanthine dehydrogenase	HISTO_ZZ.Contig127c.eannot.1621.final_new	xanthine dehydrogenase	1.04508542692447e-16	9.07547232968405e-16	4.42299743464497e-15	4.10716597085406e-16	3.75489027479605e-15	-1.946237544	-1.861087961	-2.04766377	0.375221944	0.373741226	0.39477836	0.191194946	0.260344319	0.246993562	0.422753223	0.494021419	0.504691984	0.250188705	0.239213183	0.276700857	0.492118886	0.537390816	0.795635843	2.331271499	2.183474774	2.424113414	2.205539159	2.559918279
D8B26_001707		predicted protein					1.07675831531845e-06	0.000243189	8.10697175139335e-05	1.52609219485071e-05	3.37235376960209e-05	-1.607716725	-3.134158916	-1.790713522	-0.173482284	0.319954189	-0.141669623	0.138632997	0.619011	-0.111962117	0.438623602	0.432809041	0.62208712	0.19145565	0.54399739	0.522675287	1.270171766	0.812481667	1.047803479	2.170820091	2.401486395	2.692367579	2.570889156	3.214253399
D8B26_001709		conserved hypothetical protein	CIMG_01490	nicotinamide riboside kinase	HISTO_ZZ.Contig127c-snap.30.final_new		9.88516601562575e-13	7.81691442957286e-13	1.0755806976356e-12	4.63613050576153e-13	9.61549016511176e-13	-2.013067522	-1.867742384	-2.469682063	0.35897427	0.478343628	0.439188445	0.360246223	0.492209183	0.418764696	0.502046224	0.544565976	0.436200173	0.418880995	0.519108272	0.392089635	0.228633145	0.330577368	0.430663736	2.529608361	2.531284656	2.594462505	2.545266725	2.438033837
D8B26_001715		conserved hypothetical protein	CIMG_12783	HMG box transcriptional regulator	HISTO_ZZ.Contig127c.eannot.1499.final_new	HMG-box transcription factor	2.06565486508326e-07	7.48873097755797e-07	1.45747655366571e-05	7.21154588978847e-07	2.82847868109213e-06	-1.541092243	-2.01308665	-2.123359223	0.741139105	0.279464926	0.372413836	-0.086250102	0.344598565	-0.149926536	0.329510341	0.64845612	0.451106087	0.289444303	0.31750174	0.250150578	0.32667203	0.768074837	0.795182287	2.356944996	1.924754151	2.343012045	2.166975236	2.521782239
D8B26_001716		conserved hypothetical protein	CIMG_01483	hypothetical protein			1.33637926556674e-05	4.87473788894578e-05	0.000505505	0.000158424	0.000359097	-2.32920967	-1.618612663	-1.050100713	0.446836291	0.60085576	0.432293316	0.124845618	0.155118576	0.039309751	0.320708836	0.270923023	0.225196405	0.240190754	-0.314496485	0.49180662	0.16453533	0.881893124	0.917906127	2.175824207	1.792412498	1.954426126	1.854696012	2.356718355
D8B26_001717		40S ribosomal protein S6	CIMG_01482	40S ribosomal protein S6-B	HISTO_ZZ.Contig127c.eannot.1593.final_new	40S ribosomal protein S6	1.56174210425885e-18	6.96809492101406e-18	7.52745351459747e-17	4.53432379955337e-18	1.09666800200858e-16	2.677191294	2.65884575	2.685596346	-0.863808848	-0.960017613	-0.728309694	0.247327613	0.184300301	0.232058609	-0.72599254	-0.790084711	-0.654277379	0.41946169	0.386756876	0.128792046	-1.789189541	-1.440210507	-1.668439691	-3.522950393	-2.453303474	-3.387245268	-2.356932036	-4.300381174
D8B26_001721		steroid alpha reductase	CIMG_01478	steroid alpha reductase	HISTO_ZZ.Contig127c.eannot.1595.final_new	steroid alpha reductase	1.83861989617294e-09	6.21040966449608e-09	4.86182636818035e-08	5.27874074853112e-09	3.04877805268708e-08	2.216356968	1.576432529	2.190298157	-0.662995192	-0.768196157	-0.601788747	0.250420222	0.037820643	-0.178417391	-0.241061899	-0.883610293	-0.466063226	0.027754271	-0.286995117	-0.338704197	-0.665975487	-1.000808837	-0.204466247	-2.667853051	-1.959671136	-2.487605962	-2.165424118	-2.617973048
D8B26_001722		alpha-1,6-mannosyltransferase	CIMG_01477	alpha-1,6-mannosyltransferase subunit	HISTO_ZZ.Contig127c-snap.39.final_new	alpha-1,2 galactosyltransferase	1.01697953163245e-09	1.28025007581214e-09	7.54542166632446e-09	8.16754751279432e-10	8.01882933983755e-09	1.77369182	1.932789085	2.335377964	-1.032283906	-0.691439261	-0.682383171	-0.329448239	0.069202418	-0.179606044	-1.123785018	-0.337404463	-0.492862522	-0.165483851	0.033427702	-0.219282752	-0.321680631	0.10989539	-0.67872452	-2.813295601	-2.143192141	-2.66850852	-2.13127835	-2.295621715
D8B26_001723	MRPL24	50S ribosomal protein L24	CIMG_01476	50S ribosomal protein L24	HISTO_ZZ.Contig127c-snap.40.final_new	50S ribosomal protein L24	1.35589997762284e-12	3.71455265495457e-12	2.46457543721761e-11	4.40360037265362e-12	1.52901612655645e-10	1.989151486	2.158398614	1.956571533	-1.108656258	-0.864107235	-1.146677295	0.008829949	-0.273056401	-0.215533623	-0.136452356	-0.309496222	-0.646732901	0.322840027	0.037070189	0.334834864	-1.025351049	-0.501656825	-0.579976497	-3.080896498	-2.200682746	-2.426363719	-1.787322347	-2.727258445
D8B26_001724		RuvB-like helicase 1	CIMG_01475	RuvB-like helicase 1	HISTO_ZZ.Contig127c.eannot.1596.final_new	RuvB-like helicase	5.07218942871324e-13	1.96672091531599e-12	6.02538576899301e-11	1.40425805582489e-12	3.27981794544984e-11	2.016909855	2.075430165	2.062701328	-1.164098006	-0.612548312	-0.919072351	0.383049158	0.185024054	0.214257787	-0.699596234	-0.597630579	-0.66551034	0.109327309	-0.170414737	0.250344584	-0.538257857	-0.932322746	-0.997593079	-2.96199711	-1.793508755	-2.710858684	-1.973172481	-2.883086524
D8B26_001725		conserved hypothetical protein	CIMG_01474	hypothetical protein	HISTO_ZZ.Contig127c.Fgenesh_histo.23.final_new	FAD dependent oxidoreductase	1.75961753964568e-05	0.003723038	0.004880797	9.76068364360793e-05	0.000204928	-1.518069429	-1.245424314	-1.338496146	-0.08713635	0.22365106	-0.380523076	-0.477824337	-0.122429475	0.227544197	0.328262432	0.609836382	0.470862574	0.352333251	0.767945778	0.059535975	0.963890386	0.902128964	0.263912128	1.283103174	1.252373228	1.828049543	1.742945449	2.074285228
D8B26_001732		conserved hypothetical protein	CIMG_01468	hypothetical protein	HISTO_ZZ.Contig127c.Fgenesh_Aspergillus.41.final_new		1.01088234878955e-08	1.11023244303521e-06	1.27756393698364e-06	8.9033688395398e-08	1.10751013138005e-06	-2.099770185	-2.403819955	-2.282766982	0.087824289	0.234525989	0.299162721	0.414406095	0.176710576	0.024015646	0.468991176	0.5604835	0.782110357	0.107060159	0.475751639	0.148458318	0.943177552	0.99180546	1.071873643	2.463447707	2.46070425	2.88123633	2.480099451	3.264001981
D8B26_001734	HPD1	4-hydroxyphenylpyruvate dioxygenase	CIMG_01466	4-hydroxyphenylpyruvate dioxygenase	HISTO_ZZ.Contig127c.eannot.1604.final_new	4-hydroxyphenylpyruvate dioxygenase	1.21328170439286e-13	5.07846261173403e-12	2.29867141416891e-11	2.44013350664146e-12	4.05604783305588e-11	-1.347269646	-1.432539123	-1.5582329	0.228092533	0.293809188	0.268342031	0.223615484	0.168664542	0.034173665	0.411843204	0.360263476	0.213130437	0.10494184	0.023992848	0.134853763	0.536309957	0.711986992	0.62402171	1.704243928	1.583143017	1.763093124	1.53303464	2.067869972
D8B26_001737							8.51854208755692e-11	4.12971358599795e-08	3.73812266979564e-07	5.73730663857112e-09	1.54555972318877e-08	-1.183457522	-1.880700402	-2.075674922	0.252376803	0.127802599	0.100998302	0.031620164	-0.111438482	-0.114246238	0.486788503	0.137758823	0.469998577	0.307796724	0.346794495	0.24645752	0.890573491	1.092842342	0.873709224	1.859232487	1.629058429	2.084806314	1.995143042	2.650653665
D8B26_001738	UTP5	conserved hypothetical protein	CIMG_01462	U3 small nucleolar RNA-associated protein 5	HISTO_ZZ.Contig127c.eannot.1524.final_new	U3 small nucleolar RNA-associated protein 5	3.29004625686509e-16	1.74216331884777e-14	5.9510729865479e-13	2.47971360147973e-14	3.84078294991924e-13	1.412312715	1.440198905	1.247191564	-0.384615474	-0.254403884	-0.310769395	-0.005602154	0.054906044	0.108006765	-0.300581009	-0.228281976	-0.182028019	0.018029153	0.041296343	-0.058534217	-0.840672434	-0.71126978	-1.045183146	-1.687239016	-1.315451965	-1.60356745	-1.368594694	-2.23392368
D8B26_001740		conserved hypothetical protein	CIMG_01459	hypothetical protein	HISTO_DM.Contig736.Fgenesh_Neurospora.2.final_new	hypothetical protein	1.45661501542594e-13	0.000153662	1.32091359503517e-05	1.3940677934267e-09	1.35756766239083e-09	-1.206397453	-1.496884772	-1.375831799	-0.351176245	-0.614725741	-0.785489856	-0.4700721	-0.253158947	-0.465056209	0.356768837	0.286058787	0.440223517	0.455539036	0.471821619	0.303462056	1.52561711	1.672871208	1.506430951	0.779926092	0.964249853	1.728480538	1.768660522	2.926818502
D8B26_001743	NIT56	conserved hypothetical protein	CIMG_01456	hypothetical protein	HISTO_DM.Contig93.Fgenesh_histo.35.final_new	nitrositive-stress induced transcript	1.07918918000223e-13	2.3781367170369e-08	3.99861756037565e-09	5.98021601954543e-11	1.48213012100292e-10	-2.112824028	-2.550261213	-2.288345704	-0.195305641	-0.371103539	-0.413862508	-0.310845436	0.100031523	-0.010803405	0.537901354	0.61335105	0.450646859	0.518195514	0.313077354	0.409965134	1.744651459	1.810388943	1.755142283	1.99242396	2.247559408	2.838058691	2.741557265	4.085791683
D8B26_001745		50S ribosomal protein L30	CIMG_01454	ribosomal protein L30	HISTO_DM.Contig93.Fgenesh_Neurospora.35.final_new	50S ribosomal protein	7.89626900404695e-10	1.88501889468849e-11	3.73188126080823e-10	4.42691450101704e-11	4.55362190802916e-09	1.533136435	1.457042143	1.281516451	-1.294764133	-0.687240801	-0.566916143	-0.239696963	-0.151430062	-0.36152896	-0.42467707	-0.413309181	-0.582250469	0.251878016	0.070356205	-0.064101487	0.124015248	0.076126	-0.00815523	-2.293194262	-1.678450843	-1.915040172	-1.326702961	-1.366227219
D8B26_001747		aspartate aminotransferase	CIMG_01452	aspartate aminotransferase	HISTO_DM.Contig93-snap.6.final_new	aspartate aminotransferase	1.87274677423005e-18	1.32722605489606e-17	5.42546654218021e-16	1.69498271125488e-17	1.1320441099943e-15	2.07804774	1.994269676	1.987943343	-0.816923478	-0.690667755	-0.878258673	0.204318512	0.16328965	0.069493238	-0.549504215	-0.493202526	-0.446462178	0.243047911	0.283652707	0.290886244	-0.975872697	-1.254433726	-1.209623774	-2.818485615	-1.875991721	-2.514529365	-1.75093005	-3.173065467
D8B26_001748		conserved hypothetical protein	CIMG_01450	FAD binding domain-containing protein	HISTO_ZE.Contig158.Fgenesh_histo.4.final_new	FAD binding domain-containing protein	3.57155268870898e-07	0.006487384	0.004977448	0.000290332	6.94849835596631e-05	-1.618112761	-1.399127779	-2.066570701	-0.348056127	0.074280015	-0.622144522	0.150992876	-0.649959793	-0.201647062	0.624147776	-0.019786825	0.056723324	0.335312458	0.633550941	0.640065402	1.34950589	1.265796977	1.795029913	1.378916268	1.43898114	1.913545764	2.198302591	3.157436703
D8B26_001751		NADH-ubiquinone oxidoreductase	CIMG_01447	NADH-ubiquinone oxidoreductase 12 kDa subunit	HISTO_JG.Contig206.eannot.1547.final_new	NADH-ubiquinone oxidoreductase	1.27989343143395e-12	1.72985044450377e-11	7.7825339729277e-11	7.43309084428481e-12	5.74673037772844e-11	1.882282653	2.034213902	1.786221493	-0.266929753	-0.44156917	-0.307197541	-0.159164232	0.042222654	0.021033456	-0.531773975	-0.18503951	-0.414360849	0.046091513	-0.596272196	-0.120257428	-0.77351503	-0.982921173	-1.033064814	-2.238392091	-1.932130493	-2.299531342	-2.084735186	-2.838498935
D8B26_001762	OXR1	oxidoreductase	CIMG_01431	pyridine nucleotide-disulfide oxidoreductase	HISTO_JG.Contig206.eannot.1534.final_new	oxidoreductase, iron-regulated transcript, yeast-enriched transcript	3.02297258662705e-08	1.93513609419234e-08	1.79091402545535e-07	2.18282716389791e-08	8.51191192406561e-08	-2.004599161	-2.716597006	-1.825025878	0.662144819	0.416081318	0.665635767	0.391135662	0.216882395	0.125027549	0.497137962	0.537213067	0.587774763	0.474800951	0.396127704	0.177768755	0.710694825	0.437541784	0.250254725	2.77454787	2.429692058	2.732749712	2.547530046	2.647494593
D8B26_001763	ABC1	ABC transporter	CIMG_01430	ABC multidrug transporter	HISTO_JG.Contig206.Fgenesh_histo.188.final_new	ABC multidrug transporter	1.8529180560218e-12	1.81646282135979e-11	4.92747275414516e-11	5.39755260285929e-12	8.33830740143031e-12	-1.859189709	-1.890867208	-2.581052592	0.389342121	0.335069674	0.240022767	0.21545451	0.222421309	0.212223946	0.595615463	0.39501957	0.450139849	0.433797279	0.576203122	0.434601371	0.656128702	0.627460333	0.547609493	2.416942888	2.310997814	2.578547791	2.568825406	2.703742577
D8B26_001764	NPS1	non-ribosomal peptide synthetase	CIMG_01429	amino acid adenylation domain-containing protein	HISTO_JG.Contig206.eannot.1533.final_new	nonribosomal peptide synthetase	1.32815384563368e-09	2.07825433689462e-05	3.1909501377508e-08	3.67381649820929e-09	2.33140889021012e-09	-1.140172884	-1.430660203	-1.857095025	-0.460038383	-0.498961711	-0.150045523	0.392619075	0.347076935	0.042029634	0.455354277	0.511539065	0.446771245	0.615023532	0.455797776	0.584537497	0.541815104	0.45567987	0.68872972	1.0913482	1.720510362	1.928032175	2.021709345	2.02305042
D8B26_001768		conserved hypothetical protein	CIMG_01424	hypothetical protein			5.48037316824221e-16	3.82379177496873e-15	5.441954663741e-13	2.98956592069997e-14	2.7013369140251e-11	1.336018929	1.329816471	1.25961438	-0.506386375	-0.701959161	-0.620607037	0.038490138	-0.008272887	-0.027265539	-0.248440781	-0.1980577	-0.286740922	0.380066341	0.4174436	0.19220374	-0.698918456	-0.694347566	-0.962657177	-1.915830617	-1.308949161	-1.558567598	-0.97931092	-2.096010037
D8B26_001773		conserved hypothetical protein	CIMG_01416	hypothetical protein	HISTO_JG.Contig206-snap.137.final_new	C2H2 finger domain-containing protein	7.77632403552757e-14	2.76544173099985e-07	2.51464510737623e-09	1.97845932808785e-11	1.53148896015904e-11	-1.896923795	-1.804850926	-1.587582637	-0.541419458	-0.574287639	-0.397324134	-0.135969	0.093498337	-0.118975202	0.561132784	0.432280405	0.432107093	0.627388739	0.531216493	0.502808512	1.242712704	1.414617534	1.219570192	1.265485776	1.718981579	2.245370672	2.329730588	3.063502146
D8B26_001780							4.08570316060835e-14	2.7758551472084e-10	1.69964190349213e-10	4.41874223893099e-12	5.71969032714592e-12	-2.185856691	-2.864301975	-3.384795031	-0.114962575	-0.033067605	-0.186193968	-0.005548119	0.017316307	0.001775623	0.646641289	0.65869473	0.559528852	0.667763469	0.579229848	0.643412167	1.666586783	1.731173292	1.602603605	2.675091267	2.792680403	3.403466057	3.42268487	4.454943784
D8B26_001781		transmembrane transporter	CIMG_01404	transmembrane transporter			6.53864115571678e-14	2.56958991790625e-08	2.54978398739714e-09	2.60474418279816e-11	6.29645290521962e-11	-1.992080214	-2.397127297	-1.46222564	-0.508967637	-0.258775031	-0.236708538	0.041067704	-0.192613823	-0.048866628	0.47683676	0.49450709	0.47266794	0.380093259	0.28509763	0.538807125	1.494272812	1.500312732	1.413701755	1.624250629	1.894287761	2.444105256	2.367780761	3.433160981
D8B26_001786							3.93574597325926e-07	8.50802704606022e-08	6.20704735348415e-07	1.97003458461553e-07	2.77946818252974e-06	-2.187045175	-2.82040257	-2.940357696	0.683416388	1.11987456	0.851419175	0.476186915	0.452005666	0.476551121	0.719729162	0.433407502	0.777581383	0.032412778	0.042935997	0.423753408	0.338940162	0.278241107	0.841350117	3.513539889	3.105701577	3.308058708	2.7968251	3.126445862
D8B26_001787		acetyl-CoA acetyltransferase	CIMG_10738	hypothetical protein			1.01532668782191e-12	4.26778055396258e-13	8.95788197172029e-12	2.16692046920333e-12	9.78463833611755e-12	-1.855546328	-2.295145259	-2.032538141	0.667230161	0.727581368	0.622418032	0.112992508	0.277295844	0.390514611	0.442776899	0.302332376	0.45199368	0.254118678	0.288958159	0.20789152	0.477503	0.380174308	0.579448582	2.730656431	2.32151645	2.466747106	2.308235793	2.537548506
D8B26_001790		carboxypeptidase	CIMG_01396	secreted carboxypeptidase McpA			8.3335971406793e-13	2.86153587600349e-13	2.51934987269122e-12	2.04554077738431e-12	2.54574142426861e-12	-2.718400964	-2.418872555	-2.297819582	0.767906043	0.802747539	0.70836615	0.462089251	0.356323668	0.436674376	0.376014105	0.443250505	0.349143619	0.35646404	0.522318157	0.377824445	0.400495626	0.438763023	0.636712554	3.245900124	2.903678836	2.870208896	2.897094185	2.980242011
D8B26_001791		alkaline proteinase	CIMG_01394	subtilisin-like protease	HISTO_ZL.Contig1161e.eannot.1228.final_new	proteinase T precursor	1.18985154452407e-13	1.99539857538922e-12	1.04404191768785e-11	8.44000796300522e-13	8.81536005075348e-12	-3.183685022	-3.036355445	-2.442232851	0.502500327	0.635779686	0.479099913	0.241084705	0.218181064	0.329143101	0.643538016	0.647583726	0.799320065	0.274240115	0.367271657	0.24475911	0.976024803	1.060133348	1.243613682	3.440896601	3.166254391	3.607582077	3.195205919	3.998570275
D8B26_001793		conserved hypothetical protein	CIMG_01392	hypothetical protein			0.00033971	0.002312895	0.010743997	0.005365764	0.007664505	-0.339549724	-4.18792001	-1.259512115	0.84314595	0.379087151	0.203118659	0.215268541	-0.290360184	0.329041481	0.04644629	0.464439438	0.244053991	0.23723023	0.109964214	0.143144032	1.438803093	1.026200884	0.397398079	2.413022224	2.004284478	2.160987421	2.098563149	2.866802771
D8B26_001794							2.25444160790115e-08	2.45645587526991e-05	1.50308221591439e-05	1.31728112670841e-06	6.30485152435718e-06	-0.839393989	-2.437985966	-2.316932993	-0.122156726	0.242569492	-0.066209199	0.017670005	0.161232585	0.110840024	0.550842576	0.342453296	0.387207424	0.255473622	0.274935758	0.148695011	1.193054432	0.905076439	1.192628209	1.852821018	1.941429645	2.273349235	2.069526366	2.935180941
D8B26_001797		conserved hypothetical protein	CIMG_12791	hypothetical protein			1.24222460925566e-08	1.51580453432999e-07	1.80283684756823e-07	8.13110555087547e-08	5.24866871160212e-08	-3.013465418	-1.89081477	-3.971395658	0.501825277	0.296466208	0.431563903	0.352865395	0.508718192	0.3480608	0.539437407	0.656126132	0.447947829	0.745676641	0.386007839	0.850259954	0.846426644	0.870133496	1.094160128	3.352470104	3.343659409	3.469855753	3.618459907	3.877010414
D8B26_001800		Ser/Thr protein phosphatase	CIMG_01383	Ser/Thr protein phosphatase	HISTO_GL.Contig296.Fgenesh_Aspergillus.51.final_new	serine/threonine phosphatase	5.12548452564523e-17	9.72529483721672e-16	2.27833077966199e-14	8.52995108659611e-16	1.2110251989219e-14	1.559957079	1.615946344	1.685422956	-0.369705512	-0.436954803	-0.423347431	0.056139198	0.052445103	0.083151216	-0.396348792	-0.329599305	-0.310898849	-0.125394503	-0.028412541	0.023046278	-0.705993911	-0.983908832	-0.965543695	-2.027339939	-1.554828693	-1.963361054	-1.669431436	-2.50946294
D8B26_001801	YAP1	bZIP transcription factor	CIMG_01382	bZIP transcription factor AP-1/Yap1	HISTO_GL.Contig296.Fgenesh_histo.128.final_new	bZIP transcription factor	1.12278111501236e-18	6.96809492101406e-18	4.14136099465687e-17	2.91881757320519e-18	6.25151025558645e-17	-1.830010984	-1.822393955	-1.77651745	0.390557344	0.408786487	0.354984355	0.253230966	0.191222151	0.263117321	0.470911623	0.499696312	0.507131173	0.166403418	0.166689224	0.153487873	0.543448678	0.433246696	0.626008768	2.19495089	2.045699267	2.303122935	1.972601659	2.343962948
D8B26_001819		beta-glucosidase	CIMG_01363	beta-glucosidase	HISTO_GL.Contig296-snap.82.final_new		1.12762246922771e-13	1.24757710356167e-13	7.51692162664595e-13	1.72538410152126e-13	7.76847776376192e-13	-2.075234703	-2.964999357	-2.843946383	0.716294876	0.706298734	0.57186323	0.374332496	0.419783154	0.368371561	0.520204863	0.623611892	0.61699397	0.401499075	0.377660114	0.352180732	0.574986425	0.585791768	0.674307554	3.279941501	3.002682223	3.200837675	2.993379212	3.226944173
D8B26_001822		NADH-ubiquinone oxidoreductase 30 kDa subunit	CIMG_01359	NADH-ubiquinone oxidoreductase 30.4 kDa subunit, mitochondrial	HISTO_GL.Contig296.eannot.1375.final_new	NADH-ubiquinone oxidoreductase	1.6059989076831e-10	5.93211795989057e-10	2.40585597256359e-09	3.76158779946636e-10	1.65612622020826e-09	2.578678925	2.476734563	2.586427674	-1.346375256	-0.695354657	-0.855278183	0.606415605	0.25441007	-0.340143849	-0.25859052	-0.865259426	-0.661837165	-0.244471728	-0.968195883	0.359413537	-0.948228946	-0.597945338	-1.080399424	-3.526838679	-2.380379828	-3.124779085	-2.797140124	-3.417715648
D8B26_001831		conserved hypothetical protein	CIMG_01349	hypothetical protein			1.20579104903556e-15	8.69095786795711e-15	5.56242314293765e-14	1.22035265286345e-14	5.07580728303971e-14	-1.675964701	-1.960880304	-1.688394585	0.380124042	0.375432991	0.438588897	0.246491712	0.165921754	0.236358768	0.283479577	0.294484117	0.433758067	0.3010905	0.208433522	0.160131502	0.561358019	0.633202379	0.606383744	2.174035851	1.991567562	2.119223694	2.003816104	2.377092554
D8B26_001838		hypothetical protein	CIMG_01340	PHD finger domain-containing protein	HISTO_GL.Contig296.Fgenesh_histo.70.final_new	PHD finger domain-containing protein	7.999865800782e-17	6.3524157588957e-16	6.5123445022833e-15	3.40423230824388e-16	8.48488511176855e-15	-1.630157545	-1.844739337	-1.839769883	0.381740126	0.446522228	0.370551684	0.14475814	0.132444631	0.210794647	0.436109826	0.463787905	0.500023141	0.140896873	0.087850639	0.180791049	0.52817146	0.566719178	0.723505239	2.167565212	1.931235066	2.236535296	1.906480703	2.375691957
D8B26_001846	MET10	sulfite reductase flavoprotein component	CIMG_01331	sulfite reductase flavoprotein component	HISTO_GL.Contig296.Fgenesh_Neurospora.6.final_new	sulfite reductase flavoprotein component	2.73015769471898e-20	1.39322318411465e-18	6.33957513015893e-17	1.49362917747072e-18	6.25151025558645e-17	1.770987792	1.815401299	1.809581794	-0.491417583	-0.486794962	-0.480998884	0.0673804	0.121058159	0.176819942	-0.398549784	-0.350728126	-0.41562865	0.103392796	0.228743795	0.079824331	-1.126803521	-1.107429132	-1.314839666	-2.284793687	-1.676049182	-2.189433947	-1.66475394	-2.981940833
D8B26_001847	TRM7	FtsJ-like methyltransferase	CIMG_01330	tRNA (uridine-2'-O-)-methyltransferase TRM7	HISTO_GL.Contig296.eannot.1344.final_new	2'-O-ribose methyltransferase	2.43782988111885e-09	0.000839384	6.51894334164362e-06	4.33124667698224e-07	9.80504557792517e-08	-1.361426398	-1.000058735	-1.224602763	-0.472829401	-0.426183547	-0.264254152	-0.055669597	0.026145169	0.147668947	0.33079823	0.248308665	0.233816659	0.459078541	0.496150476	0.407803198	1.058346201	0.931644681	0.465263827	0.807628347	1.23766661	1.467302487	1.649994687	2.010938643
D8B26_001849							3.65796553016096e-12	4.96607424485897e-10	1.66531946635015e-10	2.54592615071191e-11	4.77135927065193e-11	-3.427310557	-3.658296865	-2.800278297	0.286260103	0.174041074	-0.075995671	0.392463617	0.434132704	0.423376413	0.886528424	0.723268754	0.771068284	0.742217642	0.713969556	0.664192442	1.369868106	1.293282769	1.087211503	3.440722705	3.726973538	4.106680389	4.01874928	4.557934334
D8B26_001850							8.11496997579964e-10	1.36017759086264e-07	2.7211814282614e-08	7.05668982334455e-09	9.23077856585133e-09	-3.401292694	-3.053265767	-3.221719411	0.234575609	-0.158419548	0.097175886	0.411728068	0.427173245	0.533883573	0.638474979	0.947016985	0.654481751	0.696059174	0.844080528	0.609138695	1.226617544	1.437278911	1.077012473	3.293651423	3.68538214	3.95123051	3.936452389	4.476265799
D8B26_001851		conserved hypothetical protein	CIMG_01327	hypothetical protein			5.01870622051588e-11	2.36106095760933e-09	2.2515500978174e-09	2.37491285421686e-10	4.48579951789245e-10	-3.431209649	-3.22829943	-3.107246457	0.376939846	0.300533029	0.174535667	0.299147224	0.281230332	0.421928593	0.967656747	0.58738953	0.813554704	0.817357428	0.537615382	0.721227029	1.107826171	1.287098219	1.072715637	3.547118356	3.595145954	4.066932467	3.969677715	4.418821766
D8B26_001856	MRPL6	hypothetical protein	CIMG_01321	60S ribosomal protein L6	HISTO_GL.Contig296.eannot.1441.final_new	ribosomal protein L6	1.58216789743652e-10	2.80069201905897e-10	1.83470108587068e-09	1.44342150861575e-10	8.98621171706349e-09	1.908110029	2.02690835	1.691754635	-1.145392518	-0.596266164	-0.481203164	-0.040997635	-0.284458177	-0.201172303	-0.699936502	-0.189825151	-0.97053564	0.2739932	-0.170755005	0.262962743	-0.404000922	-0.192691021	-0.786494754	-2.635001651	-2.060006571	-2.563201984	-1.731231761	-2.340962164
D8B26_001859	PTH1	conserved hypothetical protein	CIMG_01319	peptidyl-tRNA hydrolase	HISTO_ZU.Contig65.Fgenesh_Aspergillus.267.final_new	peptidyl-tRNA hydrolase	8.74930306576384e-13	1.67677799536263e-11	2.94887515960913e-10	6.57003185066155e-12	1.52481434468401e-10	1.451699618	1.510219928	1.299269538	-0.318650876	-0.309619733	-0.372790026	0.092142137	0.024700538	0.01948756	-0.686052758	-0.128052131	-0.345998877	-0.184674642	0.125936818	-0.018799268	-0.630800035	-0.747453216	-0.780564573	-1.757312062	-1.379287151	-1.828399173	-1.470460012	-2.145985448
D8B26_001860		aminotransferase	CIMG_01318	aminotransferase	HISTO_GL.Contig296.eannot.1439.final_new	8-amino-7-oxononanoate synthase	1.05920978780818e-08	1.06868562635997e-05	2.20687942110496e-05	4.57364732811708e-07	1.00051880266702e-06	-1.789143883	-1.815512471	-1.694459498	0.087830987	0.170756776	-0.187297564	-0.092664469	-0.005936033	-0.077972889	0.522103264	0.335351299	0.457689389	0.620835976	0.143692295	0.245153777	1.196997498	1.161569226	0.72100632	1.791491688	1.710983497	2.216559469	2.13949441	2.791599624
D8B26_001863		NADH:flavin oxidoreductase	CIMG_01315	NADH-dependent flavin oxidoreductase	HISTO_GL.Contig296.fgenesh_plus.58.final_new	NADPH dehydrogenase	4.87280279004164e-12	0.003371717	3.21093567765695e-05	1.96494020990672e-07	1.72900907301229e-08	-1.491673518	-1.533555105	-1.831878567	-0.787493543	-0.850973975	-0.712764255	-0.152192916	-0.452041161	-0.285425526	0.205761269	0.047608064	0.399295998	0.550979019	0.546262624	0.665298571	2.126703096	1.915670766	1.640419158	0.828876988	1.310646511	1.852020562	2.197991885	3.5022175
D8B26_001864	MAI1	maleylacetoacetate isomerase	CIMG_01314	maleylacetoacetate isomerase	HISTO_CC.Contig38.Fgenesh_histo.9.final_new	maleylacetoacetate isomerase MaiA	3.42697191197321e-13	8.87229043343415e-09	2.00235943265114e-08	7.42052823031976e-10	3.97551247085767e-08	-1.333596212	-1.365273712	-1.373988613	0.031559847	0.043768683	0.050689918	-0.071256131	0.031262432	0.002628567	0.276083804	0.234241839	0.244130936	-0.237877893	-0.027322167	0.109204817	1.083037924	1.242970466	1.059735493	1.398572581	1.345973349	1.609175022	1.287475447	2.487078569
D8B26_001866		homogentisate 1,2-dioxygenase	CIMG_01312	homogentisate 1,2-dioxygenase	HISTO_GL.Contig296.eannot.1357.final_new	homogentisate 1,2-dioxygenase	1.1936389005391e-14	7.5287813644291e-15	5.21893865814138e-13	2.4073974419218e-14	4.52343743872593e-13	-1.675007411	-1.330254872	-1.495434128	0.543116962	0.538072159	0.465714274	0.02369623	0.057480557	0.215445576	0.347855713	0.39848378	0.364585621	0.082450601	0.081452159	0.177314693	0.457386568	0.387751403	0.359890115	2.018229486	1.601787702	1.871166552	1.615432702	1.903183389
D8B26_001874	BYS1	BYS1 domain-containing protein	CIMG_01303	BYS1 domain-containing protein	HISTO_GL.Contig296-snap.27.final_new	Bys1 family protein	6.3183817255066e-10	4.17880197224722e-08	4.80989277780038e-08	1.96213727297613e-09	1.55406255449959e-08	2.012631678	1.951688321	1.612011704	0.081993379	0.226917813	0.038230265	0.153473639	0.065910106	0.010222274	-0.932886452	-0.729018109	-0.478120911	0.105894395	-0.738123994	-0.525848589	-1.052428687	-0.617947666	-1.184599165	-1.754641436	-1.79253184	-2.561910678	-2.19189007	-2.813640165
D8B26_001884		conserved hypothetical protein	CIMG_01295	hypothetical protein	HISTO_GL.Contig296.Fgenesh_Aspergillus.1.final_new	RING superfamily domain-containing protein	3.19062649404213e-09	1.05599272323629e-07	1.24571299219799e-07	9.78622187481543e-09	1.948699020709e-07	1.53073859	1.533763788	1.597101263	-0.241178748	0.038933916	-0.040819261	-0.649058252	0.085399096	0.142921874	-0.732528906	-0.643843383	-0.345421311	0.111401979	0.20431056	-0.481827351	-0.937422738	-0.509503161	-0.662967956	-1.639981505	-1.679794193	-2.102645651	-1.60306653	-2.24703684
D8B26_001885	CTR86	hypothetical protein	CIMG_01294	essential cytoplasmic protein Ctr86	HISTO_GL.Contig296.eannot.1409.final_new	essential cytoplasmic protein Ctr86	3.32417167852274e-11	4.81182022015745e-13	1.72080135527563e-11	2.6035634213971e-12	1.80470391463304e-10	1.367253571	1.349758316	1.193395572	-0.829292965	-0.738846554	-0.752447396	-0.064416234	-0.291376138	-0.274742191	-0.431797987	-0.483066847	-0.27090316	-0.045251822	0.203676549	0.043456036	0.147320326	0.104187389	-0.226906468	-2.081521247	-1.519476562	-1.687231609	-1.252120238	-1.300307847
D8B26_001889							2.88085311070698e-09	3.87246888696818e-07	1.14412730278655e-07	2.20155183022198e-08	4.77532823665202e-08	1.648565526	1.482962526	1.6040155	0.07059007	0.540805617	-0.20637222	-0.337289433	0.07066709	-0.234380211	-0.254110218	-0.573082664	-0.315065428	-0.388067559	-0.08002368	-0.595364367	-1.193937679	-0.728249059	-0.51166381	-1.452786465	-1.739267456	-1.938327643	-1.948409484	-2.378226486
D8B26_001891		conserved hypothetical protein	CIMG_01284	hypothetical protein	HISTO_LF.Contig359-snap.22.final_new	ankyrin repeat protein	1.61158403286598e-15	4.03411345938546e-11	3.11709918449325e-13	1.70067871693552e-14	9.57321482473477e-15	-1.859546861	-1.993257002	-2.165400406	-0.331244371	-0.433650768	-0.360111004	0.181918736	0.234451425	0.216677103	0.493622113	0.552442338	0.626053948	0.743837244	0.737557383	0.725524519	0.949706114	1.003242792	0.678176698	1.626771769	2.212016844	2.560544653	2.736515096	2.877061232
D8B26_001892		conserved hypothetical protein	CIMG_12795	hypothetical protein			9.14999948564399e-05	0.01107398	0.001785946	0.000496576	0.000114395	-4.182056884	-1.316181652	-2.417521101	-0.314863035	-0.26279821	-0.503016059	0.73421784	-0.370366658	0.393424917	0.744701827	0.425729381	0.565595266	1.194698462	1.208294982	0.849073497	1.426224547	1.511160003	0.313682876	2.295001951	2.891928383	3.245598656	3.745083806	3.732702831
D8B26_001894		predicted protein					0.000222366	0.0068642	0.114191553	0.009490233	0.018210097	-2.905355374	-0.039480143	-2.725782091	0.656983893	0.853438628	-0.143852389	-0.876605921	-0.534237739	-0.114144882	-0.011018141	1.03500623	0.134477527	0.536495	0.759171456	-0.837699117	1.156957688	1.630320236	1.425325139	2.342974269	1.385098973	2.215216253	2.049061796	3.301499677
D8B26_001895		conserved hypothetical protein	CIMG_01276	cyclohexanone monooxygenase			8.86392981272823e-06	0.011809093	0.004031136	0.000274397	0.000689485	-1.732453673	-1.673933364	-3.137842891	0.064350848	-0.476160011	-0.555913188	-0.151163197	0.33380938	-0.236699064	-0.182070841	0.927800012	1.100928351	0.429288782	0.553561533	0.335202584	1.527305453	1.547567061	1.326422225	1.849733129	2.149812897	2.788083741	2.596465039	3.628092991
D8B26_001899		sulfate permease 2	CIMG_01273	sulfate permease			4.03017367368038e-13	7.46408077536444e-10	1.22535603682e-09	6.04350424222615e-11	1.00206356520523e-08	1.079628836	1.294178449	1.092122887	-0.105103796	0.182555338	-0.158673417	-0.081314802	0.059305268	-0.026732252	-0.156193699	-0.296893801	-0.335186366	0.239115709	0.244663701	0.001695284	-0.824719138	-0.992902619	-1.215545581	-1.187696764	-1.170166406	-1.420504468	-0.99124568	-2.171782797
D8B26_001902		conserved hypothetical protein	CIMG_01270	hypothetical protein	HISTO_GL.Contig296.Fgenesh_histo.21.final_new	copper fist DNA binding domain-containing protein	1.81601827623181e-16	2.04300616177918e-13	1.01382643650048e-13	5.38822127139139e-15	3.96936564704238e-14	1.317541783	1.315620483	1.502486237	-0.010235845	0.066903778	0.117685692	-0.117451764	0.019248231	-0.104322983	-0.375188573	-0.34620972	-0.327969352	-0.201912134	-0.091511557	-0.257851198	-0.732203993	-0.785941367	-0.988687718	-1.31941855	-1.442595258	-1.725401991	-1.564080428	-2.21385729
D8B26_001905							3.00263228971884e-08	3.71233907616153e-08	4.0373745065059e-07	8.58783961284683e-08	4.99069521923028e-05	1.406051291	1.393605079	1.538703526	-0.470146723	-1.364839877	-0.610603005	0.375907055	-0.569705526	-0.383858651	-0.396906924	-0.421432012	-0.360701497	0.562838864	0.512878575	0.294519626	-0.46885078	-0.378722265	-0.658736755	-2.239757946	-1.651866512	-1.831210301	-0.978593339	-1.945130427
D8B26_001909		conserved hypothetical protein					1.74353941977081e-20	1.04837077688234e-18	8.54527462843775e-17	2.16824899125681e-18	2.70151707183598e-16	1.527170208	1.545791825	1.492246145	-0.496984538	-0.525170503	-0.482071994	0.08711531	0.094270975	0.156879727	-0.281600768	-0.292673231	-0.289811815	0.219133967	0.309540608	0.217982584	-1.012079696	-1.022103388	-1.247635415	-2.023344149	-1.409329284	-1.810097608	-1.276311088	-2.617093017
D8B26_001937	CYB5	cytochrome b5	CIMG_01233	cytochrome b5	HISTO_GL.Contig59.eannot.1243.final_new	cytochrome b5	1.03672445078821e-11	6.23384300473319e-10	1.18803788712484e-08	5.41661403756795e-10	9.58928164157151e-09	1.1578979	1.343797516	1.390731074	-0.180140122	-0.13906208	-0.541950123	0.246073631	-0.126336294	0.06667084	-0.282076686	-0.280629344	-0.190646175	-0.192167348	0.39321657	0.010541266	-0.881228422	-0.847483585	-0.94720862	-1.580820541	-1.237332812	-1.538621289	-1.259290939	-2.185906965
D8B26_001942							2.32304251887756e-05	0.000162702	0.000210412	0.000197342	4.25467300532356e-05	-1.651220195	-1.833707985	-1.712655012	0.598949944	0.101030961	0.021277784	0.136521159	0.320627256	0.200362915	0.312064392	0.173664192	0.121132395	0.306508367	0.98746663	0.324805587	0.175321416	0.975429075	0.442421121	1.98488298	1.954222662	1.930509479	2.229233603	2.277288546
D8B26_001952		conserved hypothetical protein	CIMG_01219	mediator for RNA polymerase II transcription subunit 13	HISTO_GL.Contig59.Fgenesh_Aspergillus.70.final_new	hypothetical protein	1.18497543505211e-14	2.84312510039697e-13	4.74946696122205e-12	1.23600976353767e-13	1.59825062878776e-11	1.534200588	1.540412025	1.423950109	-0.296533234	-0.296255268	-0.520398355	0.004288502	-0.105526851	0.142585591	-0.365002652	-0.439649821	-0.516762862	0.249095507	0.199715002	-0.018643947	-0.711497207	-1.042275193	-0.781701932	-1.871733039	-1.488732067	-1.946932954	-1.351764653	-2.351634399
D8B26_001955							1.58365062467959e-13	1.77297251295557e-13	3.39463771039038e-13	1.11941502661555e-13	8.8978907080819e-13	-2.027869281	-2.210357071	-2.400343876	0.447931654	0.510851513	0.510007683	0.488419292	0.409353319	0.42591678	0.513092535	0.580738799	0.557763066	0.295672285	0.296113776	0.271660451	0.385956143	0.298945665	0.646147267	2.694227917	2.645929403	2.754762266	2.493519423	2.649472555
D8B26_001958		conserved hypothetical protein	CIMG_01210	dihydroceramidase			0.000255145	0.001015073	0.002019594	0.000559028	0.009626022	3.565678082	3.242327756	3.767447111	1.701752594	-3.774218013	-3.85397119	0.905128375	1.475765544	0.56805374	-4.010643559	1.051205779	1.468752846	1.400691455	3.364027989	1.509632354	-4.027092301	-4.195275783	-4.159262779	-5.408147816	-2.528797172	-4.000565807	-1.552153727	-7.646446688
D8B26_001959		sphingosine hydroxylase	CIMG_01209	C4-hydroxylase			5.54064649952574e-09	5.52181058308846e-09	1.03892117865652e-07	5.7018452049603e-09	2.00136633785541e-08	-2.070338194	-1.512246874	-1.53929254	0.410743382	0.477721593	0.477039987	0.109419048	0.182337984	0.041694456	0.227685615	0.471474034	0.575310524	0.265272132	0.235440268	0.424739288	0.40302702	0.327578752	0.492393526	2.170152335	1.82861616	2.148447131	2.024121045	2.123673291
D8B26_001963		FKBP-type peptidyl-prolyl isomerase	CIMG_01206	FK506-binding protein 2			0.003173306	0.014707965	0.041578648	0.067693343	0.005698191	0.669999479	1.499037942	2.253963017	-0.035696341	-0.938777279	0.261577463	-0.540717002	0.233762192	0.727384085	1.146725269	-1.242636504	0.759873063	-0.156185234	-1.86841375	-0.501810198	-1.677078395	-0.707758352	0.116750546	-1.668559591	-1.29319564	-1.085902472	-2.205705205	-2.179930801
D8B26_001965		RAC-alpha serine/threonine-protein kinase	CIMG_01204	AGC/YANK protein kinase	HISTO_GL.Contig59.Fgenesh_histo.1.final_new	cAMP-dependent protein kinase	4.93835613316332e-16	3.32839320626355e-12	2.37079540242065e-11	2.10705408983058e-13	2.68440239256765e-12	1.198473648	1.137488738	1.017126117	0.065726432	0.05282602	-0.115344236	0.081029864	0.121548185	0.179070963	-0.067731009	-0.322855037	-0.292645233	-0.100748667	0.004448143	-0.034096961	-0.934593233	-1.043544461	-0.946179274	-1.118097463	-0.991951942	-1.345152647	-1.167235107	-2.09549541
D8B26_001967		sirtuin	CIMG_01201	SIR2 family histone deacetylase			0.015877503	0.02094373	0.046431693	0.059780294	0.025040787	2.928261093	2.969187343	3.434999119	-4.963184695	-4.76672996	0.708105715	1.151403287	1.971191643	0.737813221	0.724764948	1.029547486	2.534084973	2.677877644	2.76443073	-4.692332959	-5.019604249	0.961959389	-5.151774727	-6.121812659	-1.801200585	-1.552385903	-2.725582366	-6.108745695
D8B26_001971		UMTA	CIMG_01196	hypothetical protein			5.80026242319835e-08	2.30533050099458e-06	1.57771511433141e-06	1.33350576599953e-07	7.22467002317921e-07	-1.706156056	-2.319012999	-1.526582773	0.20664176	0.116339178	0.081208993	0.253880647	0.344231239	0.020246141	0.628914291	0.508380512	0.480301759	0.376784831	0.453718121	0.12900719	0.904421564	0.312609435	0.735066166	1.993999141	2.064113561	2.394615637	2.176490848	2.498413888
D8B26_001975		conserved hypothetical protein	CIMG_01193	hypothetical protein			4.75907476586947e-05	0.000349734	0.000871098	0.000322352	0.000568325	-0.78418133	-1.803663533	-4.852535561	0.918501013	-0.003225678	0.44211219	0.347137857	-0.110794126	0.519913985	0.631615461	0.312643016	0.440683465	0.299558612	0.289530272	0.494979032	0.76138746	0.87637603	1.219961835	2.892880184	2.664710706	2.89200461	2.777875005	3.376968414
D8B26_001979		conserved hypothetical protein					9.86717394860486e-05	5.87255447556451e-05	7.07025931014939e-05	7.92471034882491e-05	9.18860618970962e-05	-2.843219562	-2.784699252	-2.663646279	0.53854746	0.91557444	0.44879814	0.770492392	0.808005992	0.237497548	0.984003476	0.710118919	-0.009837538	0.211607689	0.290792551	1.150436114	-0.254837688	0.799371252	0.690994346	3.392025431	3.368841588	3.279110206	3.297804814	3.19438711
D8B26_001980		ubiquitin-conjugating enzyme h	CIMG_01188	ubiquitin-conjugating enzyme E2 8	HISTO_GL.Contig59.genewise.44.final_new	hypothetical protein	3.99473401830316e-14	2.38152890743904e-11	1.64996002881526e-10	8.72641050769449e-13	5.8664750992497e-11	1.523993458	1.532569336	1.467014463	0.232516742	0.049067515	-0.224193338	0.255153267	0.143920067	0.263061963	-0.380865708	-0.490322601	-0.526002004	0.045576199	-0.012148883	0.205591283	-1.446462099	-1.478441197	-1.160028463	-1.484832789	-1.289845042	-1.97709856	-1.428540522	-2.869112166
D8B26_001982		conserved hypothetical protein	CIMG_01186	hypothetical protein	HISTO_GL.Contig59.fgenesh_plus.38.final_new	hypothetical protein	1.16230633068446e-08	5.72592770415079e-07	3.06798592599339e-06	1.02609066221042e-06	1.66851404646407e-06	1.384979781	1.530087776	1.440373653	-0.125346791	-0.49920778	-0.068766225	-0.150559698	0.27956699	-0.039058718	-0.28817435	-0.152580932	0.221789993	0.329279031	-0.296649639	-0.515008588	-1.041588686	-1.209772167	-0.79936365	-1.67470105	-1.414318655	-1.494453159	-1.558328155	-2.468962818
D8B26_001985		conserved hypothetical protein	CIMG_01183	hypothetical protein			9.29491291636626e-08	8.00991082603791e-07	2.37997291223902e-06	3.75852699832864e-07	3.37318941615164e-07	1.735155943	1.760886317	1.369733132	-0.51081356	-0.024852208	-0.104605385	0.095526887	-0.047531758	-0.165095687	-0.020269654	-0.364116769	-0.478352165	-0.631302453	-0.384172954	-0.602531903	-0.567233114	-1.097986674	0.037562003	-1.854491358	-1.6718694	-1.926127591	-2.183459305	-2.176565492
D8B26_001987		hypothetical protein	CIMG_01181	heat-stable antigen	HISTO_GL.Contig59.eannot.1235.final_new	allergenic cerato-platanin Asp F13	4.05464759480988e-09	2.94211074674623e-09	7.60992612166727e-08	1.84934097866064e-09	6.75741938814398e-09	1.548581139	1.836888531	2.171455774	-0.96620049	-0.854634653	-0.306356607	0.019104475	0.143149899	0.354706306	-0.580865467	-0.508007805	-0.709497173	-0.601262556	-0.851385319	-0.209921927	-0.221165723	-0.130261983	-0.134326419	-2.553506735	-1.665074088	-2.455574193	-2.386075061	-1.999834976
D8B26_001988							0.004561105	0.001742902	0.021515809	0.012002729	0.008997323	1.765977023	0.976500426	2.048643799	-1.929071552	0.141852301	-1.0754044	1.361767069	0.034283853	-1.045696893	0.969557092	-0.328656794	-0.686043172	0.613404567	-1.439860867	-0.435827394	0.129986111	-0.568712086	-0.532699083	-2.574612291	-1.490958403	-1.622987449	-1.903802628	-1.924088707
D8B26_001992		conserved hypothetical protein	CIMG_01176	3-hydroxybutyryl-CoA dehydrogenase			5.48707121462515e-10	3.37786062008817e-09	8.78409621430315e-09	2.79952691327655e-10	1.9321254337715e-09	1.700115947	1.694860346	2.041794727	-0.379109164	-0.010187233	-0.049862971	-0.147164232	-0.03868411	0.12986998	-0.668439444	-0.486513654	-1.083613364	-0.24805929	-0.509626397	-0.956254334	-0.304284185	-0.514902932	-0.169939688	-1.960079566	-1.821305663	-2.599134049	-2.347060115	-2.136888685
D8B26_001994		conserved hypothetical protein	CIMG_01174	hypothetical protein	HISTO_GL.Contig59.Fgenesh_histo.6.final_new	hypothetical protein	2.04713163830135e-10	3.75968649108916e-09	2.47526085316517e-08	9.2878759827336e-10	1.05681508254232e-08	1.73234647	1.699236304	1.926641259	0.169748191	-0.588942839	-0.40076281	0.060656205	0.063818301	0.222035078	-0.331553772	-0.892802064	-0.513222847	0.220870675	-0.23847139	-0.456830339	-0.964673875	-0.952285111	-0.755807435	-2.037174824	-1.665864857	-2.329302266	-1.899313442	-2.670982444
D8B26_001999		conserved hypothetical protein	CIMG_01168	hypothetical protein	HISTO_GL.Contig59.Fgenesh_histo.12.final_new		8.18696667489869e-08	1.733420989503e-05	6.43273082408622e-05	6.69194546883595e-06	4.4169003662142e-05	-0.70579658	-2.674757007	-2.006216238	0.298547235	0.032029993	0.317732287	0.306527326	-0.270041479	0.106431694	0.419041095	0.495997326	0.199071159	0.080541835	-0.060238987	0.254525633	1.129398081	1.05973034	1.017476287	1.998811298	1.815769307	2.125660416	1.874429972	2.844396318
D8B26_002000		2-oxoisovalerate dehydrogenase subunit beta	CIMG_01166	3-methyl-2-oxobutanoate dehydrogenase	HISTO_FJ.Contig643.eannot.1029.final_new	2-oxoisovalerate dehydrogenase	5.97063764453425e-11	4.18936897466114e-13	4.41720679300176e-11	1.39865672296218e-11	1.19041013419168e-10	-1.653098331	-1.876209646	-1.404151345	0.784887718	0.756974049	0.853402303	0.235444456	0.126442425	0.362195703	0.234114468	0.484291225	0.301343079	0.219588666	0.074013036	0.087289806	0.123776977	0.046882793	0.242812618	2.449485441	1.891218866	1.980402145	1.78568318	1.788452125
D8B26_002003		hypothetical protein	CIMG_01163	C2H2 finger domain-containing protein	HISTO_GL.Contig59.Fgenesh_histo.22.final_new	zinc finger protein	1.98446114154711e-13	3.51692642042438e-12	1.87208059892579e-10	5.06908954022335e-12	5.2921048392485e-11	1.439055389	1.545669987	1.318213156	-0.456599299	-0.524328986	-0.272522306	0.183180447	0.022687208	0.173593432	-0.224939681	-0.288569283	-0.266251235	-0.01335637	0.088973829	-0.208923885	-1.100858114	-0.8261974	-0.588826888	-1.853917682	-1.312619056	-1.694944672	-1.484136018	-2.268027013
D8B26_002019							1.11425557467027e-05	0.00088525	0.000748435	0.000112525	8.93035342718373e-05	-1.700419861	-2.489896458	-3.105809079	-0.537487441	0.473411641	0.275821973	-0.408636002	0.119682605	0.583830643	0.673085209	0.192007266	0.637636875	0.265402384	0.585595346	1.142169841	1.234612537	1.200107491	0.858885028	2.459487518	2.520770836	2.950293828	3.041403948	3.507362574
D8B26_002020_1							2.81913901801887e-06	1.54022349604933e-05	1.16746847363299e-05	3.91945563971538e-06	7.49950811994693e-06	-2.539647475	-1.914543194	-8.66385494	0.671737924	0.395859014	0.585777694	0.603173745	0.579869276	0.908427831	1.108162341	1.150300311	1.009758341	0.957008717	0.903657098	0.720882117	1.168419772	1.22302885	1.131982576	4.806939868	4.948858727	5.334205439	5.116601972	5.426335542
D8B26_002024							1.41892004991945e-05	0.000612668	0.001255346	0.000110446	0.004532875	1.461548506	1.034641989	1.556232892	-1.022933083	0.527158606	0.171770987	-0.260473434	-0.016508956	0.201478494	-0.3259383	-0.114396029	-0.834352487	0.441540524	0.203243197	-0.015115753	-1.079352637	-1.247536118	-0.681008398	-1.484809829	-1.368483373	-1.818184808	-1.117973374	-2.349592816
D8B26_002026	POL5	DNA polymerase V	CIMG_01141	DNA polymerase V	HISTO_GL.Contig306.Fgenesh_Aspergillus.8.final_new	DNA polymerase V	6.71617769202654e-14	3.01143056709389e-13	4.0707575924684e-12	2.89035354099185e-13	4.13241430617598e-12	2.289590738	2.191780175	2.041104041	-1.020833391	-0.903090632	-0.564439459	-0.062172961	0.148740741	0.253763943	-0.273652851	-0.776489489	-0.503466374	0.109961116	0.22562716	-0.023266157	-1.239220425	-0.73469851	-1.159237666	-3.011444517	-2.061000741	-2.673606665	-2.078583564	-3.214199659
D8B26_002030		TIM23 translocase complex subunit Tim15	CIMG_01133	DNL zinc finger domain-containing protein	HISTO_GL.Contig306.Fgenesh_histo.13.final_new	DNL zinc finger domain-containing protein	6.79119123825063e-10	2.98039634637169e-09	1.64234988974375e-08	2.58870251053882e-09	7.43499099050896e-09	1.996830345	1.991504172	2.112557145	-0.652121816	-0.757322781	-0.332603375	0.294846158	-0.67644614	0.424578277	-0.353923892	-0.644467929	-0.279032895	-0.350784044	-0.398978489	-0.27630052	-0.655102111	-0.300864557	-1.142367548	-2.610682004	-2.031495772	-2.427052774	-2.371475592	-2.728470684
D8B26_002031	UTP20	HEAT repeat protein	CIMG_01132	HEAT repeat protein	HISTO_GL.Contig306.Fgenesh_histo.16.final_new	U3 snoRNP protein Utp20, HEAT repeat protein	1.63023842673468e-18	1.1966306071771e-16	1.35239155290468e-14	1.20701531279774e-16	9.21261683307544e-15	1.202641227	1.302798501	1.278226695	-0.279014318	-0.322503405	-0.3380135	0.159869383	0.123136966	0.10817761	-0.285701822	-0.368957838	-0.215273757	0.085714469	0.026204254	0.153688298	-0.861239202	-0.838227351	-0.93152621	-1.573193023	-1.130572906	-1.543757664	-1.170632802	-2.13770713
D8B26_002037		conserved hypothetical protein	CIMG_01126	hypothetical protein	HISTO_GL.Contig233.eannot.1175.final_new	hypothetical protein	1.27019942679101e-10	7.70520811703172e-10	1.36674598024697e-08	1.12561451406497e-09	8.49975354627632e-09	1.847297259	2.208205477	1.833300956	-1.05246146	-0.500911766	-0.529134643	0.382575338	0.296660599	-0.182570031	-0.143657595	-0.218060828	-0.377716839	0.030141512	0.032852284	0.020944212	-0.807225314	-1.030903908	-1.809335252	-2.672357664	-1.801545898	-2.223678988	-1.936760477	-3.191024186
D8B26_002039	RPA2	DNA-directed RNA polymerase 1	CIMG_01122	DNA-directed RNA polymerase I	HISTO_GL.Contig233-snap.4.final_new	DNA-directed RNA polymerase I	3.93128282156884e-17	4.83406606741228e-16	5.74679044368849e-14	6.11015605861529e-16	1.46588057768725e-13	1.71190307	1.787186098	1.690376308	-0.621418696	-0.600558682	-0.66703543	0.085795184	0.213067403	0.173484063	-0.504866628	-0.336899459	-0.542912879	0.259076178	0.354343067	0.201884596	-0.926380959	-0.952180132	-1.324863101	-2.360161366	-1.571413136	-2.204147033	-1.461814534	-2.800674558
D8B26_002041	LSP1	hypothetical protein	CIMG_01120	long chain base Stimulates Phosphorylation	HISTO_GL.Contig233-snap.6.final_new	sphingolipid long chain base-responsive protein PIL1	4.82334060393548e-20	2.7386340216809e-18	5.83094470046169e-17	1.20125001069319e-18	5.53291390010891e-17	2.03740278	2.094615412	2.013789203	-0.385247173	-0.372940339	-0.385139273	0.212510763	0.175084535	0.100275216	-0.55773852	-0.512263792	-0.538040677	0.148552505	0.209573701	0.133339833	-1.411546738	-1.314709998	-1.647517436	-2.43026202	-1.88681406	-2.58654427	-1.887275301	-3.50704884
D8B26_002044		conserved hypothetical protein	CIMG_01117	hypothetical protein			1.22456797350394e-07	1.92715554208331e-05	2.01063031943844e-06	2.54708671965848e-07	2.45338393873655e-07	-2.196025208	-1.896496798	-1.22795603	-0.030833281	-0.151235651	-0.071412515	0.254304591	0.224210194	0.245052309	0.805511085	0.143860897	0.496149324	0.569295426	0.285910209	0.757974268	0.759238127	0.5985687	0.433884353	1.711981027	2.034679199	2.30360115	2.345061825	2.386865496
D8B26_002046		inositol phosphosphingolipids phospholipase C	CIMG_01114	sphingomyelinase	HISTO_GL.Contig233.Fgenesh_histo.43.final_new	inositol phosphosphingolipids phospholipase C	3.04221860497615e-12	6.93149673419542e-10	1.64592161609795e-11	2.85070839928323e-12	1.89914002194171e-12	-1.902446135	-1.694289746	-1.907655812	0.038297735	-0.190308757	-0.2247972	0.364154535	0.434482814	0.201729948	0.429329489	0.64785701	0.495336101	0.666711697	0.624091947	0.602542662	0.569217054	0.521251823	0.324494837	1.712237995	2.167746096	2.349914255	2.467130629	2.304023616
D8B26_002052		conserved hypothetical protein	CIMG_01107	RNA binding protein Pym	HISTO_GL.Contig233-snap.17.final_new	RNA binding protein	4.49423311182097e-08	1.42773137808084e-08	3.87829065532214e-07	3.11955747377313e-08	9.17261739694073e-07	1.48095665	1.493429592	1.377721853	-0.840236039	-0.933287921	-0.67200418	-0.122864279	-0.424185009	0.344992275	-0.394780023	-0.688984564	-0.334173252	-0.29914115	0.242654365	0.417440309	0.090169019	-0.370465356	-0.367242288	-2.266784217	-1.524065455	-1.896741711	-1.378423791	-1.679099903
D8B26_002053		conserved hypothetical protein	CIMG_01106	protoporphyrinogen oxidase	HISTO_GL.Contig233-snap.18.final_new	hypothetical protein	8.31907895019899e-13	8.05870947950048e-08	1.29972222169306e-07	4.49536684348814e-10	2.60590086514828e-08	-1.331113338	-1.50238011	-1.242880367	-0.104302727	0.05488475	-0.184381663	-0.201530664	-0.052683698	-0.067034155	0.397115815	0.350476809	0.402927524	-0.001273413	-0.097368879	0.182230631	1.192914673	1.252548664	0.951850149	1.281027813	1.256536505	1.748215729	1.391922646	2.493433832
D8B26_002055		beta-hexosaminidase subunit beta	CIMG_01104	chitobiase 2	HISTO_GL.Contig233-snap.20.final_new	N-acetyl-beta-glucosaminidase	4.03299139237313e-08	1.74571220415347e-06	2.35961901664891e-05	6.46576528951785e-07	1.96980138512779e-06	-1.888268225	-1.519407795	-1.067148913	0.273668889	0.433827495	0.025237854	-0.057118732	0.108453895	-0.196593406	0.320633715	0.397589945	0.335527511	0.041431638	0.252141659	0.489728153	0.621042077	0.810906117	0.618348124	1.749222154	1.461291161	1.853751859	1.748149871	2.193674486
D8B26_002060_1							6.69707218845766e-06	1.85683941751575e-05	0.000528551	3.7694186126449e-06	0.000487507	1.5274981	1.608873463	1.079738084	0.280052476	-0.758610276	-0.860906022	-0.167024993	0.455003599	0.251579161	-0.793564053	-0.911137585	-0.638160318	0.304104307	0.459556358	-0.255263469	-1.493932155	-0.250336993	0.162530315	-1.83747225	-1.224480697	-2.173918542	-1.24333488	-1.914316907
D8B26_002063		conserved hypothetical protein	CIMG_01094	hypothetical protein			3.88695104042498e-15	1.48107526340196e-13	2.1023335321455e-13	3.37357320632965e-14	6.73680579139486e-14	-3.228305402	-3.984229439	-3.676763341	0.427455238	0.419856595	0.399931053	0.343309016	0.48799071	0.405303368	0.802131956	0.722005863	0.810584254	0.654555394	0.687237858	0.780162469	1.34029696	1.350246917	1.258230531	4.039023541	4.036980826	4.406139727	4.327726129	4.939121921
D8B26_002064	MUS42	DNA polymerase 4	CIMG_01093	DNA damage repair protein Mus42	HISTO_DA.Contig93.Fgenesh_histo.350.final_new	DNA damage repair protein Mus42	1.12278111501236e-18	8.28640681351398e-18	9.30033390110428e-17	8.2206516330107e-18	1.24593255519646e-16	-2.163205559	-2.367119906	-2.488383896	0.559440511	0.538178971	0.599629863	0.25348418	0.24429869	0.207736846	0.483664218	0.602769211	0.553949212	0.157422091	0.147786856	0.226738673	0.785448755	0.814478871	0.843682414	2.899781092	2.568937299	2.878510416	2.510989835	3.148836923
D8B26_002066							8.81147088396382e-16	9.39629004251435e-12	2.08707593168394e-12	7.50943358796334e-14	1.2336423402979e-13	-2.282166186	-2.03228035	-2.022975735	-0.14755949	-0.111950463	-0.177294581	0.110062561	0.086025089	0.030875197	0.537729792	0.482390166	0.448472111	0.480528501	0.360951751	0.589625671	1.227360268	1.311867808	1.108337888	1.971031824	2.192389355	2.605292877	2.597954195	3.333195005
D8B26_002071		mitochondrial intermediate peptidase	CIMG_01084	mitochondrial intermediate peptidase	HISTO_DA.Contig93.Fgenesh_Aspergillus.297.final_new	metallopeptidase Mip1	2.41446682687567e-15	9.37456432563912e-15	2.30663613091304e-13	6.70157224050953e-15	3.15412187118368e-13	1.863732095	1.761628054	1.745935819	-0.698509073	-0.40512046	-0.810713243	-0.078230965	0.118402764	0.034718049	-0.570412829	-0.536395124	-0.618459628	0.091971708	0.073101343	0.02720959	-0.57698006	-0.534778933	-0.887099105	-2.435567642	-1.764144689	-2.373194271	-1.725898443	-2.459681027
D8B26_002073		conserved hypothetical protein	CIMG_10676	hypothetical protein			0.000114285	0.014801026	0.1117355	0.00538877	0.011206763	1.114960253	0.832443644	1.570167978	0.589836679	-0.654281178	-0.081957658	0.480744693	0.518258293	0.395208826	-0.528136645	0.626822098	-0.540593336	-0.319148109	0.290551469	-0.217314097	-0.25507877	-1.560765775	-2.261718366	-1.189793768	-0.697765051	-1.384532634	-1.275000502	-2.545866958
D8B26_002074		conserved hypothetical protein	CIMG_01076	hypothetical protein	HISTO_ZW.Contig245.Fgenesh_histo.8.final_new	hypothetical protein	8.71837193307442e-07	0.308062274	0.70759892	0.033390825	0.019134987	-0.879797311	-0.897225855	-0.204266533	-0.003822576	-0.712508655	-0.306835005	-0.90378932	0.166747508	-0.929204195	-0.016048397	0.345910716	-0.113393987	0.200415258	-0.051365299	0.209885253	1.505922775	1.429369769	1.160005854	0.350520069	0.136812962	0.711035786	0.810607582	2.037485847
D8B26_002075		conserved hypothetical protein	CIMG_01074	hypothetical protein	HISTO_GL.Contig59.Fgenesh_histo.49.final_new	hypothetical protein	9.40570376334112e-05	7.56756012224655e-05	0.001073221	0.000210505	5.01489335087075e-05	1.418263772	1.114214002	1.551294469	-0.440283536	0.156709129	-1.060547572	0.005786202	-0.041057128	0.347671558	-0.480254347	0.248078922	-0.068521841	-0.560772429	-1.135497421	-0.420970566	0.14484294	-1.060815247	0.281859094	-1.814032678	-1.252837159	-1.481678291	-2.034976253	-1.585080293
D8B26_002076		conserved hypothetical protein	CIMG_01073	hypothetical protein	HISTO_DA.Contig93.Fgenesh_histo.333.final_new	hypothetical protein	1.41282414766513e-10	2.97364079491118e-10	3.67304803386122e-09	1.99016626095034e-10	1.47211179893366e-09	2.080428201	1.669086987	1.968319676	-0.816376502	-0.838101938	-0.510197146	0.377094282	-0.256599482	0.036301359	-0.623148138	-0.543323725	-0.616161205	-0.26196077	0.029768728	-0.401134857	-0.166527259	-0.765345095	-0.362123117	-2.628682617	-1.864606812	-2.506795397	-2.133290586	-2.348520024
D8B26_002079		flavin-binding monooxygenase	CIMG_01070	flavin-binding monooxygenase			4.39410985927549e-12	1.29082694757127e-06	2.14189323739585e-07	9.9222836802118e-10	4.46628445030343e-09	-1.670725902	-2.022670362	-2.055651017	-0.178775962	-0.351696485	-0.494185417	-0.406687033	-0.096694853	0.128097775	0.5155006	0.568589683	0.566553064	0.247865572	0.500956629	0.407880655	1.528341037	1.531525975	1.28177604	1.571867334	1.789277777	2.459119945	2.279968565	3.355431396
D8B26_002081		conserved hypothetical protein	CIMG_01068	hypothetical protein	HISTO_DA.Contig93.Fgenesh_histo.329.final_new	hypothetical protein	7.66941155059022e-14	1.19387322039299e-11	4.77460770505433e-12	6.19913491898091e-13	1.94040374935508e-12	-4.542473918	-3.746988014	-4.111361868	0.10041792	0.222369129	0.228539287	0.525246767	0.522272903	0.469492359	1.069020429	0.990909957	1.011130437	0.715365127	0.78251252	0.809527252	1.746347674	1.708336091	1.499335948	4.320896219	4.644837333	5.164252434	4.904662981	5.789386643
D8B26_002082		conserved hypothetical protein	CIMG_01067	hypothetical protein	HISTO_AZ.Contig47.Fgenesh_Aspergillus.63.final_new	GNAT family acetyltransferase	8.0652779465165e-14	1.43800282674476e-12	1.41598150573822e-12	3.70453535702191e-13	7.73033050503304e-13	-4.01813563	-4.390249675	-4.544831144	0.561888947	0.625295216	0.43462934	0.633846341	0.606845825	0.664368603	0.885689585	1.021396594	0.939508842	0.817725853	0.741624599	0.885835729	1.358265788	1.484345365	1.291949823	4.848619568	4.943460006	5.253096608	5.126232253	5.687652499
D8B26_002088		L-2,4-diaminobutyrate decarboxylase	CIMG_01061	tyrosine decarboxylase	HISTO_DA.Contig93-snap.82.final_new	L-2,4-diaminobutyrate decarboxylase	1.88086447355114e-13	5.08735016274234e-13	1.86889438941177e-12	4.98830125026336e-13	3.20155016711846e-12	-1.803428263	-2.246305737	-1.949095809	0.548922271	0.437340475	0.370904578	0.282413696	0.334224793	0.337385283	0.476161524	0.387194684	0.454631249	0.185786969	0.284258227	0.274777914	0.46706411	0.596032883	0.561731153	2.452806132	2.317004157	2.44190227	2.240527959	2.541797379
D8B26_002097	AOX1	alternative oxidase	CIMG_01051	alternative oxidase, mitochondrial	HISTO_DA.Contig93.eannot.1958.final_new	alternative oxidase	2.06664086116686e-16	2.56673981057421e-15	8.6305042275046e-12	3.08732915857175e-14	1.80254978839068e-10	1.76436591	1.781889977	1.646219724	-0.856779739	-1.057324071	-0.851748574	0.320787222	0.354214808	0.32725296	-0.31736533	-0.373762367	-0.332917555	0.615899249	0.637866197	0.581493931	-1.168268988	-1.231209309	-1.840614045	-2.651856758	-1.397868853	-2.071742253	-1.120852359	-3.148960642
D8B26_002099		conserved hypothetical protein	CIMG_01050	acylphosphatase			0.000542419	0.016313601	0.034168007	0.018083318	0.016830243	1.159995932	1.625141501	1.746194474	0.162803914	0.359258648	-0.587227998	0.650005901	0.052381392	-0.001127142	0.378090157	-0.506479464	0.152075702	0.132512829	-0.601741993	0.123315529	0.196582169	-0.061799121	-4.979982429	-1.522218742	-1.274934161	-1.44199393	-1.57476314	-3.144842435
D8B26_002107							0.003269225	0.066397562	0.053060295	0.105321449	0.110011626	-0.518799193	-0.460278884	-2.661154005	-0.195925861	1.078531386	-0.441794382	0.036019072	0.62992602	-0.049516796	0.053609945	-0.180473603	-0.007345264	-0.316414754	-0.069285254	0.364432493	1.221585774	1.164433605	0.352449702	1.309757876	1.394966703	1.148826572	1.15528789	2.089423486
D8B26_002110		conserved hypothetical protein	CIMG_01040	hypothetical protein	HISTO_DA.Contig93.Fgenesh_histo.320.final_new	elongation factor Tu GTP binding domain-containing protein	3.91005963568392e-16	1.46996914042679e-13	3.96148483156214e-12	1.70067871693552e-14	9.07430916270996e-13	-1.380048599	-1.47878308	-1.692871698	0.302064813	0.145748656	0.180785862	-0.125151456	-0.109176276	0.02966744	0.410166411	0.450957559	0.443558902	-0.010224421	0.040984868	0.17693127	0.883574402	0.829618281	0.902197066	1.723147282	1.443794684	1.946163879	1.577693091	2.383161492
D8B26_002122	SUA5	translation initiation protein Sua5	CIMG_10667	Sua5/YciO/YrdC/YwlC family protein	HISTO_DA.Contig93-snap.53.final_new	translation initiation protein Sua5	5.48120870193285e-18	4.77095889786089e-09	2.79311241304684e-10	4.16619409555589e-13	5.83774199840886e-14	-1.74004865	-1.44988191	-1.551836449	-0.537333515	-0.557831579	-0.598590624	-0.274333858	-0.316065775	-0.468854299	0.115569586	0.124715336	0.291383835	0.46197471	0.402123797	0.526413209	1.91350966	1.851304413	1.807782113	1.019096982	1.229477175	1.767673867	2.048298681	3.439957923
D8B26_002123		predicted protein	CIMG_10666	hypothetical protein	HISTO_ZU.Contig153f.Fgenesh_histo.1.final_new	PKc-like superfamily domain-containing protein	6.89754127808675e-17	5.54873229036926e-12	2.30299275363337e-12	4.06284121480754e-14	1.71401242739936e-14	-3.252685945	-3.584955588	-3.854217685	-0.374279884	-0.435170869	-0.446596746	-0.203702008	-0.307123681	-0.064894858	0.625631528	0.577104555	0.707558692	0.948962469	0.852512471	1.183730771	2.572282232	2.5839926	2.471851945	3.134157743	3.359398546	4.193884683	4.548251771	6.094438684
D8B26_002128		polyadenylation factor subunit CstF64	CIMG_01023	polyadenylation factor subunit CstF64	HISTO_DA.Contig93.fgenesh_plus.200.final_new	RNA recognition motif containing protein, polyadenylation factor subunit CstF64	5.63750462893775e-10	2.53349583750338e-09	1.46371152295335e-08	2.03566518622359e-09	1.71552590583897e-08	2.21533259	2.502121887	2.297471722	-0.056604364	-1.095777878	-1.374839863	0.0516052	0.412312972	0.049727261	0.017381014	-0.739123569	-0.398538484	0.575596689	-0.029297783	-0.303151845	-1.258454358	-1.185629739	-1.680131453	-3.154342126	-2.160989736	-2.682243681	-2.203754781	-3.714210796
D8B26_002129	PHB2	prohibitin	CIMG_01022	prohibitin-2	HISTO_DA.Contig93.eannot.1961.final_new	prohibitin	6.98397300956602e-16	1.49645748722241e-14	2.05960554726224e-13	4.37433717004831e-15	1.38126585986603e-13	1.800911546	1.934277219	1.811135869	-0.281780762	-0.352890091	-0.379204009	0.301636541	-0.014452062	0.097962475	-0.61125819	-0.486461418	-0.579183722	0.110040466	-0.209115882	0.102110913	-1.018988309	-1.144316311	-1.080424275	-2.185326799	-1.725312231	-2.415240109	-1.829931002	-2.93253764
D8B26_002134	MCM4	DNA replication licensing factor MCM4	CIMG_12809	cell division control protein 54	HISTO_DA.Contig93.fgenesh_plus.194.final_new	cell division control protein 54	4.77755800569539e-12	1.88335101168871e-13	1.39461954769985e-12	5.18483171292336e-13	9.61549016511176e-13	-1.72085796	-1.826117912	-2.101823704	0.633915457	0.545953573	0.588914557	0.327463238	0.378957653	0.366879577	0.44077256	0.378856698	0.466466966	0.553032444	0.279711042	0.349610569	0.022339279	0.082356259	0.233569703	2.465891712	2.233439601	2.308277242	2.282408095	1.98943597
D8B26_002140	FMN1	riboflavin kinase	CIMG_01012	riboflavin kinase	HISTO_DA.Contig93.eannot.1938.final_new	riboflavin kinase	5.39811160380016e-07	3.33498336189799e-06	4.20810597972882e-05	2.12176929768735e-06	4.07734790338237e-06	1.760312582	1.786771682	1.540615681	-0.749043676	0.133302468	-0.401016572	0.244741519	0.430990499	-0.081802448	-0.920259021	-0.0366023	-0.122686656	0.161494326	-0.695932106	-1.0948633	-0.374828876	-1.249281154	-0.331912647	-2.057876418	-1.500734614	-2.068110476	-2.177521469	-2.365050214
D8B26_002142		conserved hypothetical protein	CIMG_11622	hypothetical protein			6.43637799919547e-06	2.51705121807016e-07	3.06319648063194e-05	2.75667644260839e-06	0.000107022	1.289338826	1.536788798	0.683650958	-1.138229439	-0.554751581	-1.161252644	-0.242151792	0.204413441	-0.071673681	-0.061016711	-0.01439059	-0.632166652	-0.061917624	0.339840689	0.229195558	-0.20578955	0.049427941	-0.189315947	-2.147479232	-1.213294918	-1.468245686	-1.044144798	-1.295136741
D8B26_002152		SIR2 family histone deacetylase	CIMG_00999	SIR2 family histone deacetylase	HISTO_DA.Contig93.eannot.1934.final_new	silent information regulator 2	4.11823757767386e-11	1.98758231015199e-08	1.8520916701567e-09	8.38980282767777e-11	6.1948933702917e-11	-1.838742027	-1.663968649	-1.785617079	-0.050031188	-0.159864057	-0.128585921	0.00970419	0.256892868	0.235540625	0.42071071	0.507130373	0.617136899	0.609621654	0.695094492	0.530113008	0.608432354	0.784015953	0.352415795	1.652366616	1.933696014	2.2835576	2.371969007	2.345415748
D8B26_002160							6.93676625609506e-08	6.04933834661196e-09	7.63534990567121e-08	7.47373596473436e-09	2.62677549559889e-07	1.604035335	1.606248204	1.333637329	-0.956022029	-1.22253927	-0.17189581	-0.419222515	-0.063827653	-0.07264737	-0.691138259	-0.892873029	-0.283880964	0.019248061	0.127549855	-0.017745632	0.029378593	-0.166549879	0.238245033	-2.301003015	-1.699593506	-2.093995624	-1.483463199	-1.488375444
D8B26_002161							0.000965885	1.12935629929705e-06	0.000109913	1.1113463152181e-05	0.000652818	1.105803922	1.164324232	1.206305634	-1.947698624	-0.807827418	-0.577240474	0.010071345	-0.273849837	-0.075464523	-0.196256057	-0.225721886	-0.704670244	0.114015814	0.395661195	-0.019734601	-0.032132554	0.193347813	0.671066266	-2.292289185	-1.274390391	-1.569873873	-1.008534445	-0.870935862
D8B26_002165		hypothetical protein	CIMG_12813	MFS gliotoxin efflux transporter GliA			1.95792156550868e-09	0.004529521	0.000122098	9.05582722063379e-07	1.92957814936818e-05	-1.70437567	-1.742070676	-1.835142508	-0.879914806	-0.612201388	-0.352748479	0.036934065	-0.061386266	-0.269102165	0.551120694	0.771755611	0.535066257	0.211515391	-0.218751438	0.453478396	1.699464106	1.933776079	1.482582797	1.135744003	1.658072077	2.358931896	1.928682214	3.464934132
D8B26_002168		conserved hypothetical protein	CIMG_00982	hypothetical protein	HISTO_DA.Contig93-snap.22.final_new	mitochondrial respiratory complex I chaperone	9.44099086919108e-10	2.38869986407323e-13	1.98222477497722e-11	5.33377769510506e-12	2.292190125666e-10	1.256823815	1.229783777	1.253607879	-1.238156886	-0.93711325	-1.057796691	-0.354135257	-0.210199598	-0.15267682	-0.327785583	-0.101635793	-0.373278596	-0.043240808	0.059957509	0.152338098	0.261165922	0.409735606	0.172606675	-2.331166799	-1.483244205	-1.535059307	-1.199358754	-0.964071407
D8B26_002169		NAD-specific glutamate dehydrogenase	CIMG_00981	NAD-specific glutamate dehydrogenase	HISTO_DA.Contig93.eannot.2202.final_new	NAD-specific glutamate dehydrogenase	7.68930969773476e-06	1.54187005129804e-05	0.000184117	0.000315805	0.000210716	1.859962494	1.762256949	2.100443727	-0.354600224	-2.230140934	-0.848163377	0.36906403	-1.044755464	0.5150651	0.580126755	0.753952481	-0.599542516	-0.38185431	0.547137616	-0.128581602	-1.304677982	-1.698363812	0.10267107	-3.012421662	-1.97339889	-1.730061859	-1.937035699	-2.867793327
D8B26_002171		conserved hypothetical protein					5.35861755783915e-14	4.8152578047519e-12	9.06020883088051e-11	4.80329241385155e-13	4.4755020846852e-11	1.392402228	1.424389467	1.441356808	-0.203439343	-0.152101316	-0.20163988	0.185332601	0.138089743	0.124353838	-0.731600766	-0.393224786	-0.426184108	0.040174994	0.185742524	-0.032616425	-0.955990774	-1.101978509	-0.733066293	-1.605299455	-1.270080828	-1.939054188	-1.361450915	-2.349585388
D8B26_002178		conserved hypothetical protein	CIMG_00969	hypothetical protein	HISTO_ZL.Contig1161d.eannot.1418.final_new	methyltransferase domain-containing protein	1.58130050819693e-11	1.76750137688358e-10	1.81411403462839e-09	1.11422275359171e-10	1.79738391224363e-09	-1.588386347	-2.406291352	-1.812168758	0.425775006	0.564596598	0.287089325	-0.00709587	0.200280007	0.227375751	0.45667386	0.614319544	0.391575099	0.073785099	0.230847785	0.148517965	0.731477071	0.794851689	0.66677753	2.358114495	2.077388569	2.408142265	2.076203937	2.6655756
D8B26_002179	MPP10	conserved hypothetical protein	CIMG_00968	U3 small nucleolar RNA-associated protein MPP10	HISTO_ZL.Contig1161d.Fgenesh_Aspergillus.42.final_new	U3 small nucleolar ribonucleoprotein Mpp10	2.65356103124162e-14	1.03929206550908e-12	2.93625604741064e-11	5.29058173445034e-13	1.13337292874796e-11	1.34053249	1.488479192	1.259296523	-0.205418803	-0.357767869	-0.319201078	0.17949715	0.131904514	-0.039773519	-0.338714202	-0.305098	-0.337463474	-0.04523033	-0.048663924	0.00613575	-0.921311135	-0.551158275	-0.93604501	-1.655562862	-1.274997668	-1.69402702	-1.3943557	-2.16229094
D8B26_002181		conserved hypothetical protein	CIMG_00966	peroxiredoxin Q/BCP	HISTO_HS.Contig68.eannot.2014.final_new	disrupter of telomere silencing protein Dot5	1.31789277171407e-10	1.18324453865948e-07	1.61296335134589e-07	1.48084659722204e-08	7.7105534669581e-08	-1.468015636	-1.564217921	-1.389725689	0.237959907	-0.057275705	0.080123087	-0.081594902	0.101847277	0.207264745	0.197989096	0.290142637	0.378473377	0.009353397	0.388215486	0.129779098	0.891165427	0.779197956	0.869318364	1.569505297	1.555254896	1.771253894	1.62781661	2.321167274
D8B26_002183		cyanamide hydratase	CIMG_00964	cyanamide hydratase family HD domain-containing protein	HISTO_ZZ.Contig127c.fgenesh_plus.60.final_new	urea hydro-lyase/cyanamide hydratase	2.74286563861108e-07	8.73025322999888e-07	7.08618024729594e-06	1.88339194232466e-06	5.4561564740062e-06	-1.866702258	-1.911275441	-1.335656604	0.443680131	0.508890332	0.38259457	-0.05207761	0.222783753	0.314454753	0.177827912	0.659596971	0.209158953	0.3644139	0.109768579	0.076327345	0.286230657	0.58628607	0.823697987	2.159837667	1.882435774	2.02936785	1.919590188	2.289307498
D8B26_002191		conserved hypothetical protein	CIMG_00956	SRP receptor beta subunit	HISTO_HS.Contig68.eannot.2142.final_new	SRP receptor beta subunit	3.35850692939088e-09	2.72019072915164e-09	5.43716901535151e-08	4.96457723295786e-09	8.02206559287413e-08	1.923665014	1.506547814	1.877773042	-1.120423501	-0.996118552	-0.935009193	-0.26875065	0.210823623	-0.027785693	-0.142906886	-0.485243325	-0.591090936	-0.122730968	-0.058027483	0.392789073	-0.861969718	-0.044367058	-0.257174602	-2.788947133	-1.789285754	-2.182581031	-1.71088081	-2.139468768
D8B26_002193							8.05553021705421e-14	2.6968399811096e-13	1.05138662398711e-12	1.40691397457114e-13	2.48009559384591e-12	2.491349983	2.71508214	2.553327034	-0.922428615	-0.459458906	-0.983514176	0.021170823	-0.071702065	0.255007345	-0.595190452	-0.871571021	-1.033037189	0.513893952	0.377120851	0.110263384	-1.306012912	-1.189466916	-1.60483326	-3.384254688	-2.519086777	-3.431676803	-2.237412854	-3.953332475
D8B26_002208	SWE1	protein kinase	CIMG_00940	WEE protein kinase	HISTO_HS.Contig68.Fgenesh_Neurospora.103.final_new	mitosis inhibitor protein kinase SWE1	4.56900156171221e-11	2.11360888205941e-08	2.34010522046809e-07	6.85923070372976e-09	7.33242525005047e-08	-1.453477053	-1.970581379	-1.776924657	0.287293433	0.241086414	0.179653421	-0.034255246	0.054576227	-0.108401357	0.354886957	0.249845354	0.452511667	0.056188705	0.148708978	0.125250688	0.882242099	0.894144453	1.417251295	1.965709935	1.70033704	2.09191412	1.834002794	2.795539542
D8B26_002210		BCS1-like ATPase	CIMG_00919	mitochondrial chaperone BCS1			2.96561764080393e-07	6.88752135853503e-07	3.54060948190119e-06	6.46540803808127e-07	1.32638526702092e-06	-1.619975482	-2.016021036	-2.257538142	0.282072199	0.492954004	0.536936196	0.570879468	-0.008278292	0.049244486	0.298963724	0.630800229	0.396270599	0.273151534	0.602263814	0.210920064	0.363815084	0.765140451	0.4284011	2.385297986	2.14737418	2.376496158	2.296606855	2.478386973
D8B26_002211							9.86407797113178e-07	1.06047648279312e-06	4.67998149701121e-06	8.83630577088763e-07	7.73752395505641e-06	-2.664580782	-2.058572677	-2.485007499	0.656750386	0.806156548	0.366108836	0.439832941	0.1874269	0.375206064	0.289053635	0.939089375	0.704559745	0.022790034	0.228423232	0.499648735	0.272604893	0.660039951	0.760469682	3.011431611	2.734076253	3.028487524	2.633325399	2.977253691
D8B26_002212		hypothetical protein	CIMG_00918	CMGC/SRPK protein kinase			1.13641497868939e-11	5.17135338899386e-12	5.1876422567424e-11	1.91508173671512e-11	2.03512363509163e-11	-2.607347901	-2.548827591	-2.58389382	0.822917638	0.803720603	0.584524238	0.293851503	0.325648622	0.432438945	0.533677341	0.313295469	0.527904566	0.58317093	0.424483817	0.521863027	0.517228599	0.489380232	0.565963783	3.318257079	2.931600493	3.053747278	3.099571068	3.104416508
D8B26_002215		conserved hypothetical protein	CIMG_00936	nuclear migration protein	HISTO_HS.Contig68.eannot.1985.final_new	nuclear migration protein	9.84523954672311e-11	0.000778702	2.83476204717573e-05	1.93060839231662e-07	1.43608381587081e-08	-0.928113494	-1.121131952	-1.374474493	-0.336872312	-0.38336283	-0.540768562	-0.322890276	-0.347141491	0.182714932	0.137197592	0.31214781	0.236224008	0.566398262	0.483817262	0.433030965	1.077228191	0.928128256	0.997868133	0.713321761	0.97019238	1.354689726	1.632854005	2.131064023
D8B26_002219		MFS transporter	CIMG_00926	MFS transporter			1.22201590108089e-13	1.15170811093874e-13	3.757360179331e-13	7.34679412171822e-14	2.56151140554247e-13	-2.320411772	-2.553026403	-2.543721788	0.59782897	0.61989176	0.413156611	0.363340739	0.411647619	0.40759275	0.551110274	0.606533343	0.665705493	0.388488065	0.575252815	0.431710112	0.30967403	0.458191769	0.617035613	3.012190093	2.86317629	3.078584158	2.926729503	2.932559697
D8B26_002220							4.24378335232366e-09	5.69060660545824e-09	1.07422619299157e-08	4.61372864360422e-09	8.39026260310848e-09	-2.111251097	-1.739572902	-1.766618568	0.279233142	0.329467136	0.560054079	0.402925183	0.156310346	0.425642206	0.372017539	0.431963167	0.399361856	0.215550604	0.501928853	0.403864137	0.355568797	0.508256104	0.275299421	2.266230414	2.203221113	2.277003973	2.232396237	2.259861035
D8B26_002226		hypothetical protein	CIMG_00920	non imprinted in Prader-Willi/Angelman syndrome 2	HISTO_HS.Contig68.eannot.2128.final_new	DUF803 domain-containing protein	1.07645608554106e-11	1.96089102096447e-11	6.59900878560689e-11	1.29862558823621e-11	5.23207464801601e-11	-1.724005638	-2.212973123	-1.97035817	0.341246785	0.497522606	0.454341604	0.296039747	0.333296548	0.257739186	0.405486969	0.437745345	0.559447482	0.498426945	0.124378253	0.308514757	0.517219712	0.370342241	0.505588751	2.394152483	2.261793045	2.439923417	2.296073862	2.428484186
D8B26_002230							0.001774805	0.018631971	0.182520362	0.110638029	0.004714892	-3.767064935	-3.708544626	-3.587491652	-0.044260996	1.63218668	1.182065053	1.297308428	-4.203302222	0.246537978	0.311696869	-3.914166172	1.198767385	1.315243052	2.672755607	1.909400565	2.706674372	2.053064064	2.699130549	4.573410017	2.736054201	3.209931586	5.558708671	6.163922084
D8B26_002232							2.64476327017516e-05	0.030466662	0.010377304	0.000194494	0.001835243	-1.026981562	-1.705426846	-3.169336374	-0.414601612	-0.507653494	-0.297900054	-0.18265668	-0.084707226	-0.027184448	0.943976953	1.027551063	0.642013644	0.649334066	-0.577467623	0.789135929	1.68425706	1.1108171	1.146830103	1.533674331	1.842429867	2.78229273	2.286047532	3.240641017
D8B26_002233							4.67185037911479e-05	0.018947976	0.005578798	0.002188446	0.000117253	-1.713421206	-3.976828992	-1.048421096	0.29750812	-0.116090627	-1.273846316	0.315328247	0.283300914	-0.507173215	0.52883933	-0.48201082	0.523857759	1.296318155	0.97313193	0.99578108	1.532854691	1.097567139	1.273304906	1.909695161	2.291093423	2.52683334	3.376135705	3.554958884
D8B26_002235		conserved hypothetical protein	CIMG_00903	hypothetical protein	HISTO_HS.Contig68.eannot.2127.final_new	BRCA1 C Terminus domain-containing protein	5.26576781598756e-12	1.80824350096538e-10	1.01840514090522e-09	5.4446755503729e-11	6.6386474885305e-10	-1.539497336	-1.566495097	-1.608500406	0.240604307	0.219907073	0.357305864	0.005484992	0.077751813	0.255168715	0.411278257	0.356851683	0.403762306	0.323483009	0.160517087	-0.039266133	0.683345949	0.541661694	0.716636225	1.842732296	1.684140475	1.963637342	1.731012256	2.21595671
D8B26_002236		conserved hypothetical protein	CIMG_00902	hypothetical protein	HISTO_EA.Contig33-snap.152.final_new	hypothetical protein	1.49706946342393e-07	3.63039670931189e-06	2.01045024472142e-05	3.12838860485276e-06	2.28178447265619e-06	-1.768713051	-1.999699358	-2.726643292	0.22401168	0.224546205	0.630219855	-0.163771306	-0.049672112	0.459230012	0.396585504	0.297179436	0.380531067	0.393029404	0.517302156	0.494863416	0.819668823	1.098944319	0.772387243	2.508167236	2.234770725	2.51488231	2.60876481	3.050871496
D8B26_002237		short chain dehydrogenase/reductase	CIMG_00901	short chain dehydrogenase/reductase	HISTO_GX.Contig297.eannot.1464.final_new	short-chain dehydrogenase/reductase	5.39235942491745e-11	4.50405437736117e-09	5.37349498026559e-08	1.58312610439708e-09	1.71351963996335e-09	-1.544025886	-1.260945318	-1.364452603	0.288772894	0.131096854	0.153653523	-0.027681769	0.023528406	-0.045512777	0.118685647	0.327731905	0.391925872	0.23768552	0.185595972	0.511429918	0.596897011	0.585540542	0.690074288	1.587023308	1.376731818	1.675420894	1.703181719	2.017159926
D8B26_002238		conserved hypothetical protein	CIMG_00900	hypothetical protein			2.37156524885241e-16	7.30363937408941e-15	3.07910586461958e-14	2.22026050429902e-15	2.42088581443737e-14	-1.809091851	-1.877629718	-1.575188446	0.281059269	0.29018117	0.302076633	0.188277473	0.147787652	0.177395996	0.391735541	0.425648524	0.449433337	0.189750791	0.221836107	0.197948955	0.541359117	0.606460015	0.850959435	2.047747914	1.927593749	2.179961875	1.958837841	2.424773731
D8B26_002242		60S ribosomal protein L44	CIMG_00888	60S ribosomal protein L44	HISTO_HS.Contig68.eannot.1954.final_new	60S ribosomal protein L44	1.55148613090459e-15	3.44429888540487e-15	1.55156087729888e-14	1.95234493259766e-15	1.28854673669909e-14	2.750859877	2.825891898	2.862429053	-0.911352116	-0.575734634	-0.908606747	0.365540222	0.3575692	0.262193079	-0.747309035	-1.004220513	-1.081333553	-0.00470488	0.350893418	0.368601827	-1.716963566	-1.462455976	-1.731297554	-3.61698352	-2.483283645	-3.761146416	-2.600827215	-4.444401452
D8B26_002247		predicted protein					0.065081697	0.253466039	0.443479929	0.267841377	0.008107795	1.082808404	-0.138779205	1.567236269	-0.070346392	0.57356732	0.046355166	0.40260664	0.259547994	0.52352165	-0.399823821	0.307675945	0.651849825	-0.842911982	-3.040567325	-0.089001273	-0.778842642	-0.584456044	0.529559471	-0.651766906	-0.430462978	-0.61714921	-2.06648653	-1.092675638
D8B26_002248							4.12923367566752e-08	6.59872252732032e-07	1.32314076781174e-06	1.68776365760389e-07	6.34476643158662e-07	1.707998706	1.589122765	1.863526515	-0.981100602	0.132891972	0.446802644	0.110666672	-0.155248721	-0.163314285	-0.490556697	-0.603078265	-0.35000177	-0.498924993	-0.292581109	0.026716728	-0.838211348	-0.534326385	-0.970381826	-1.878349105	-1.790149654	-2.177527865	-1.993212276	-2.49355398
D8B26_002253		NAD-dependent malic enzyme	CIMG_00874	NAD-dependent malic enzyme	HISTO_HS.Contig68.Fgenesh_Aspergillus.58.final_new	NADP-dependent malic enzyme MaeA	9.20513387356796e-15	1.43561388765907e-14	2.11929395600706e-10	6.97482983712076e-13	3.62594941132779e-08	1.370847662	1.367264879	1.262252325	-0.865640765	-0.8917279	-1.128258033	0.217684413	0.214702188	0.246746245	-0.294878045	-0.307468193	-0.281622659	0.555139053	0.646254971	0.525989309	-0.710596971	-0.705331964	-1.221356514	-2.295713767	-1.108243604	-1.628183799	-0.761380229	-2.215680315
D8B26_002254		predicted protein					3.62281207166971e-11	1.85405152143897e-10	1.34341490670585e-06	9.56312178801446e-10	9.57262790471804e-05	1.300238544	1.251045037	1.295544507	-0.80984753	-1.193175057	-0.693145972	0.308780879	0.242246725	0.56191637	-0.332134794	-0.473950669	-0.406536578	0.907824545	0.55477552	0.466184445	-0.709083751	-0.973482548	-1.297199672	-2.173360279	-0.911657834	-1.680875751	-0.612597155	-2.283546967
D8B26_002260		conserved hypothetical protein	CIMG_00864	hypothetical protein			2.74241809166817e-05	0.008448509	0.001079889	3.4859526661191e-05	5.36807541004987e-05	-1.785129324	-1.074532318	-2.090982868	0.091845546	-0.277296895	-0.752978748	0.158731232	0.397543222	-0.327342565	0.570341823	0.545816736	0.76927675	0.594793301	0.657005085	0.579508671	0.252237381	0.807536265	0.883626707	1.339649595	1.721910848	2.28937287	2.249822147	2.303905718
D8B26_002261		membrane transporter	CIMG_00863	MFS allantoate transporter			2.65347937366253e-14	1.85346871391648e-12	4.05223692579257e-12	3.54923711573448e-13	8.3956442932986e-13	-2.367155488	-2.609501658	-2.815613428	0.314878846	0.205397519	0.356128175	0.208724393	0.146965849	0.277280967	0.614009098	0.409507689	0.659034806	0.468105386	0.470629041	0.521850836	0.973946997	1.096693912	1.069117061	2.882046643	2.798663063	3.163593856	3.074446994	3.636426943
D8B26_002267	PEX17	hypothetical protein	CIMG_00857	peroxisomal membrane protein Pex17	HISTO_HS.Contig68-snap.178.final_new	peroxin 8	1.77189482980039e-17	2.54601590110999e-17	1.53172332605111e-16	3.34743785621699e-17	2.01589486325298e-16	-3.065525454	-3.192750663	-3.390875174	0.799822926	0.812377611	0.793216262	0.461731902	0.537045797	0.553943422	0.695658822	0.742506333	0.71591318	0.417868426	0.451707711	0.472960254	0.637091754	0.782163125	0.775143766	4.011365351	3.727964259	3.926501098	3.655622838	3.94274159
D8B26_002270		acetyltransferase	CIMG_00854	acetyltransferase	HISTO_HS.Contig68.eannot.2109.final_new	acetyltransferase	1.44337030173146e-12	2.62166482745072e-11	3.43802103780137e-10	2.13732948488618e-11	9.98956551111319e-11	-1.346424575	-1.489111356	-1.534307726	0.268669031	0.314196106	0.317979723	0.251838981	0.018582526	-0.0359061	0.410409135	0.292946826	0.229559346	0.201408126	0.247450237	0.135415264	0.570509784	0.646352594	0.500432078	1.752540931	1.527939419	1.760882736	1.646377319	2.025966541
D8B26_002272		ubiquitin carboxyl-terminal hydrolase	CIMG_00853	ubiquitin C-terminal hydrolase	HISTO_HS.Contig68.Fgenesh_histo.66.final_new	ubiquitin carboxyl-terminal hydrolase	2.96147338371503e-08	1.37295674654121e-06	4.29754459301895e-07	3.16106804455635e-07	2.35791405000805e-07	-1.74978891	-2.073139236	-2.509214555	-0.039908118	0.387495027	0.12090986	0.824731926	-0.060994673	0.333975075	0.372594116	0.135105223	0.557332569	0.209395021	0.714541244	0.50294362	0.929403889	0.565500211	0.779117714	2.246460004	2.453568454	2.469804464	2.551449855	2.85035194
D8B26_002276_1							6.05182017159211e-06	3.08125140817181e-05	6.57960218998732e-05	4.48954641212593e-05	0.000140292	1.350990397	1.554505773	1.698368629	-0.232497339	-0.61440237	-0.47458917	0.350204341	-0.311882535	-0.745748143	0.098898877	0.145524998	-0.57443146	0.209746321	0.027687833	-0.580082808	-0.211611167	-1.867732694	0.177050518	-1.959836706	-1.775908965	-1.694557179	-1.61730014	-2.184860795
D8B26_002277	BUD4	GTP binding protein	CIMG_00847	GTP binding protein	HISTO_HS.Contig68.genewise.148.final_new	GTP binding protein	1.82782747107014e-12	3.4701562610573e-09	2.6564526256783e-09	9.42347505727995e-11	9.11175928859422e-10	-2.384640354	-2.117173154	-1.626363561	0.297155281	-0.119008828	-0.091182118	0.024061257	0.028679779	0.22960186	0.471729029	0.547985601	0.55699456	0.308440156	0.216542062	0.179109655	1.255874324	1.135093712	1.08710074	2.095551577	2.153026566	2.584299874	2.299334933	3.21604263
D8B26_002281		50S ribosomal protein L14	CIMG_00842	ribosomal protein L14	HISTO_HS.Contig68.eannot.2105.final_new	50S ribosomal protein	2.52186927159e-09	2.00230595263295e-09	6.48107837920061e-08	8.11309693293327e-09	1.09449738886469e-07	1.948876047	1.729543236	1.900781967	-1.767389014	-1.390362033	-0.513183932	0.172375167	-0.030804471	0.026718307	-0.159661569	-0.772695316	-0.183323716	0.087874546	0.100333295	0.268997469	-0.686305044	-0.54133064	-0.190444299	-3.093819193	-1.80720495	-2.184763581	-1.711521475	-2.326901354
D8B26_002284							5.44965783188501e-07	1.17119356415396e-05	0.000399504	0.000275805	1.61764735289032e-05	-1.232114099	-1.721081585	-1.213005489	0.502629454	0.299814005	0.30136093	0.109422795	0.014458438	-0.30416727	-0.067856074	-0.012433005	-0.043318559	0.214195923	0.71286419	0.196423887	0.706599584	0.590410741	0.945796134	1.763678008	1.32844461	1.347040845	1.734790691	2.138321152
D8B26_002285		conserved hypothetical protein	CIMG_00839	hypothetical protein	HISTO_HS.Contig68.Fgenesh_histo.33.final_new	hypothetical protein	2.11380008610262e-05	0.001292622	0.001588775	0.000892386	0.001798646	-1.146850311	-1.981414798	-1.208285128	-0.087011384	0.438750976	0.17055271	0.474241173	-0.154244299	0.131547466	0.079468682	0.431873489	0.168295326	0.235017958	-0.490885495	0.513147977	0.593534656	0.70676411	1.125496892	1.609472126	1.58750538	1.652077052	1.571675391	2.261354655
D8B26_002295		conserved hypothetical protein	CIMG_00829	RING finger membrane protein	HISTO_HS.Contig68-snap.159.final_new	RING finger domain-containing protein	6.38788211984066e-22	5.96760321898964e-21	2.90039950275682e-20	3.51819394513748e-21	2.87231382347483e-20	-2.632736889	-2.65741387	-2.663237214	0.567242268	0.555398112	0.528843685	0.310555644	0.331961794	0.369728995	0.584690519	0.623739379	0.647289791	0.374386969	0.367905956	0.352889464	0.733572365	0.75938468	0.845798349	3.201503083	2.988463107	3.270285795	3.016267988	3.431052314
D8B26_002296		hypothetical protein	CIMG_00828	hypothetical protein	HISTO_HS.Contig68.Fgenesh_Aspergillus.158.final_new	serine/threonine protein kinase	6.72756486238084e-19	4.06784996923329e-18	1.50601104278209e-17	2.19610187285598e-18	1.15660273265159e-17	-3.495384862	-3.541255944	-3.579283896	0.691754999	0.707670893	0.68634567	0.482679877	0.519126025	0.539740402	0.769142443	0.814256246	0.826992089	0.583076543	0.586240911	0.603777976	0.816988049	0.883921328	1.104211253	4.232396237	4.051503214	4.341182792	4.128062796	4.47399203
D8B26_002305		hypothetical protein			HISTO_HS.Contig68.eannot.2072.final_new	RING finger domain-containing protein	9.70201110941123e-10	3.19959762642887e-09	3.87308913499362e-08	2.51978698668926e-09	6.85930150527694e-09	1.842189974	1.816809026	1.902885861	-0.219801812	-0.668682196	-0.989443473	0.058685706	0.242127885	-0.073392748	0.149340042	-0.414964808	-0.820047928	-0.656318199	-0.30377646	-0.151766959	-0.715105607	-0.492499135	-0.506239168	-2.466540097	-1.774121804	-2.245639843	-2.254185111	-2.418830162
D8B26_002309		nickel transporter			HISTO_HS.Contig68.Fgenesh_histo.176.final_new	high-affinity nickel transporter	1.09945929769046e-11	8.78336245816455e-11	1.83239493023988e-10	3.75925157871136e-11	2.51370407048128e-10	-1.886893287	-1.893224121	-2.48719419	0.339931763	0.382551743	0.428111238	0.337272994	0.199741922	0.399025073	0.359889809	0.444052773	0.646647	0.279371727	0.195108028	0.308142277	0.694425194	0.533305106	0.719734952	2.45817259	2.385975883	2.570737271	2.340417722	2.723050092
D8B26_002320_1							0.07283627	0.004377222	0.119109042	0.003564879	0.00071853	-2.655354405	2.688568124	-2.475781122	1.773718332	2.743897211	2.065506596	-2.948533046	-3.091591692	-3.034068914	2.064953429	1.952431861	2.543677092	3.385533655	2.863321559	2.134767877	-3.236897532	-3.405081014	-3.36906801	2.974975902	-2.223248615	3.035360511	3.65103902	-2.535532916
D8B26_002320_2							0.046790022	0.055159749	0.518013097	0.571658274	0.025137751	1.784064562	2.082160305	1.963637845	1.783716483	-5.820728682	-5.900481859	0.145498853	1.779062002	2.146033935	1.992694321	0.142198633	1.874502139	-6.137672311	1.390890506	2.178480823	-0.581749875	0.628578267	-1.450885947	-5.123752745	-0.555361915	-0.466254379	-3.376220785	-2.3957087
D8B26_002322		hypothetical protein	CIMG_00799	isochorismatase 1	HISTO_HS.Contig68.Fgenesh_histo.135.final_new	isochorismatase family hydrolase	9.36257695629683e-11	1.31092512140695e-11	1.85570372341029e-10	3.90462924254681e-11	1.0523655925431e-09	-1.635504088	-1.849604233	-1.799517781	0.406711471	0.726680742	0.710607493	0.277927377	0.230950501	0.382187714	0.525337655	0.456748202	0.37667658	0.136903569	0.029757499	0.098231528	0.458933177	0.284757185	0.182215411	2.368190482	2.055458634	2.20765714	1.852790891	2.06417587
D8B26_002326		conserved hypothetical protein	CIMG_00795	hypothetical protein			2.58980770710650e-09	3.68135611619839e-09	5.04184753505168e-09	2.39513611996803e-09	5.74513963225835e-09	-4.298754473	-4.581271081	-4.279645862	0.878021151	0.741198019	0.997637245	0.816564236	0.763595048	0.880347377	0.963702778	1.059433526	0.986072279	0.719097534	0.935074514	0.648194822	1.162945585	0.999360339	0.608426963	5.261980528	5.207606155	5.386762979	5.146386536	5.307203684
D8B26_002327		conserved hypothetical protein	CIMG_00794	hypothetical protein			1.61048765495787e-06	2.2324856179827e-05	2.83140097663379e-05	2.07131148797701e-05	2.21763521497274e-05	1.521622755	2.019675126	2.500056166	-0.549469188	-0.138889648	0.052659197	-0.007184135	-0.246458096	-0.403060123	-0.023842823	-0.727840199	0.079450346	-1.22635143	0.910595152	0.206809376	-1.16228209	-1.511037817	-1.294452568	-2.21575681	-2.216975273	-2.156718165	-2.178605658	-3.321833886
D8B26_002329		mRNA capping enzyme alpha subunit	CIMG_00792	mRNA capping enzyme alpha subunit	HISTO_HS.Contig68-snap.128.final_new	mRNA-capping enzyme subunit alpha	1.24051878513335e-09	5.07049755946569e-08	4.92383124090873e-07	5.81739584083932e-09	7.79829131841804e-07	1.616209208	1.520695889	1.529091061	-0.197744773	-0.226163449	-0.341106054	0.329105081	-0.169612517	0.21911617	-0.179416943	-0.190816587	-1.208854397	0.115276493	0.261408679	0.187439639	-0.787987978	-1.467671798	-1.008967723	-1.810738234	-1.438360445	-2.163679091	-1.37893942	-2.657221355
D8B26_002330	SGF73	SAGA complex component	CIMG_00791	SAGA complex component	HISTO_HS.Contig68.Fgenesh_Aspergillus.34.final_new	SAGA complex component	1.53999569145379e-12	1.08812460801789e-07	1.84315150814192e-08	9.93939052737047e-11	5.01422589552713e-09	1.122382959	1.437948512	1.113639449	0.324815464	0.381432486	0.210770813	0.294392208	0.12715375	-0.015535658	-0.380621421	-0.477956586	-0.404654464	0.057128153	0.210621044	-0.273812766	-1.195206556	-1.345127831	-1.187369555	-0.921081927	-1.093530772	-1.641392097	-1.231759516	-2.470798479
D8B26_002336_1							0.041775809	0.041705994	0.102961776	0.025085059	0.036404588	2.877308109	2.005537391	2.773709341	1.716340866	-4.109572213	-4.189325389	-1.266727093	1.068261558	1.512807459	1.486892255	1.904885404	-4.647961068	-4.426515841	2.160463662	1.797714803	0.995105503	-1.071198364	-0.587726384	-4.651774499	-2.076343667	-3.392953193	-3.128616997	-2.808441632
D8B26_002339		ABC multidrug transporter Mdr1	CIMG_00780	multidrug resistance protein			2.19593483176743e-19	2.81002652180173e-17	8.47473613232839e-16	3.46588543969773e-17	1.45535183792494e-15	1.532595314	1.522965672	1.528467141	-0.285534745	-0.381036025	-0.270560356	0.097192412	0.033419808	0.061718553	-0.282112961	-0.220760492	-0.252189185	0.077531051	0.299814442	0.015944858	-1.171731681	-1.134169845	-1.171553962	-1.839476202	-1.464432016	-1.781072579	-1.403193948	-2.686892131
D8B26_002341		conserved hypothetical protein	CIMG_00777	hypothetical protein	HISTO_BP.Contig459.Fgenesh_histo.48.final_new	hypothetical protein	8.71484279997775e-14	9.43677969963382e-13	2.82341784863322e-12	3.58843047718538e-13	7.7608535685905e-13	-2.708179416	-2.757372923	-2.853131339	0.549377096	0.393995341	0.389252952	0.315371131	0.267048562	0.312818158	0.604258615	0.581326046	0.670503673	0.522327511	0.528210213	0.58660621	0.992749263	0.98013786	0.624701047	3.216175251	3.067852789	3.392430322	3.314860802	3.634261027
D8B26_002343							1.11729697972071e-11	5.56839336780481e-08	3.26972280294441e-08	9.57846763717027e-10	2.85001121321408e-09	-1.143684178	-1.357894773	-1.452301507	-0.056494763	0.027302171	-0.077070973	0.043130122	-0.109861059	0.138748642	0.174449355	0.442724621	0.341243457	0.269873131	0.197852189	0.245624034	0.804623523	0.917883237	0.593852772	1.275407299	1.334503565	1.624844149	1.553642064	2.084412113
D8B26_002354							3.2282481738533e-06	0.000156244	3.86951019712373e-05	5.31049409876687e-06	5.54200487922713e-06	-1.302003222	-1.153285104	-2.617194631	-0.067077589	0.044488248	-0.035264929	0.345439589	0.226426417	0.023297441	0.417110821	0.77660832	0.294595288	0.336592739	0.673671864	0.522951631	0.239072937	0.728783479	0.5457867	1.642728648	1.860418152	2.122462318	2.151866051	2.178354253
D8B26_002356	DCS1	mRNA decapping hydrolase	CIMG_00761	mRNA decapping hydrolase	HISTO_BP.Contig457.eannot.1757.final_new	mRNA decapping enzyme	4.06968956472448e-08	2.68719190268918e-06	4.99620580976517e-07	9.34506732123588e-08	5.66022256372895e-07	1.365416209	1.830561779	1.733434582	0.204104812	-0.24655943	0.421500369	-0.324279843	-0.467338489	-0.047245632	-0.021080872	-0.934931288	-0.784948285	-0.101598954	0.15116608	-0.855688764	-0.672765322	-0.723112313	-0.526634637	-1.501914896	-1.918377627	-2.203678271	-1.907903428	-2.277621377
D8B26_002364	ATP17	ATP synthase subunit F	CIMG_00753	ATP synthase subunit F	HISTO_BP.Contig457.Fgenesh_Aspergillus.194.final_new	mitochondrial ATP synthase subunit F	1.40507089526075e-11	3.79217547419165e-11	7.26670480490358e-11	2.56993747057443e-11	7.41343367945794e-11	2.757971574	2.733136137	3.044821593	-0.140610396	-0.29925062	-0.595815186	0.142864837	-0.218373978	0.201718879	-0.604388916	-1.637057177	-1.134621212	-0.261099289	0.34860029	0.37124944	-1.454827707	-1.391685642	-1.862632628	-3.179509393	-2.8025656	-3.926591767	-2.735494835	-4.410498661
D8B26_002367		DNA-directed RNA polymerase I polypeptide	CIMG_00750	DNA-directed RNA polymerase I polypeptide	HISTO_GY.Contig471.genewise.46.final_new	hypothetical protein	1.35781620259159e-05	3.89236902486517e-06	7.58456309377366e-06	3.88735061884763e-06	1.35969211120868e-05	2.338768983	1.783180446	1.64707558	-0.955741662	-0.518278828	-0.391581128	-0.276337753	-0.866855376	-0.181301375	-0.754704374	-0.867225943	-0.113251212	0.322318821	-0.019072	-1.336966623	0.38638816	-0.11621436	-0.080201357	-2.566943971	-2.385010376	-2.466221642	-2.240218536	-1.882904131
D8B26_002372		pre-rRNA processing protein Esf1	CIMG_00746	pre-rRNA processing protein Esf1			6.72100147725524e-14	4.65949106469976e-13	6.1873093156077e-12	2.6969318193784e-13	1.94040374935508e-12	1.772940218	1.908881519	1.743681377	-0.587422699	-0.406821915	-0.439526519	0.100365949	0.067912791	-0.055846664	-0.291344307	-0.412217245	-0.657154098	-0.409830239	0.051424066	-0.19564618	-0.691936541	-0.926846136	-0.57061338	-2.291497948	-1.772778431	-2.281287783	-2.024817757	-2.541978955
D8B26_002373		conserved hypothetical protein	CIMG_00745	ribosome biogenesis protein Urb1	HISTO_BP.Contig457.Fgenesh_histo.9.final_new		4.02937381837433e-16	1.2792894658604e-14	8.41249571448766e-14	2.22422033805378e-15	9.92034933374087e-14	1.829829008	1.74723142	1.757033434	-0.386119383	-0.001547649	-0.301930639	0.082499368	-0.013583661	0.010541907	-0.633159458	-0.644188039	-0.568435111	0.01957216	-0.014061325	0.107698753	-1.155591911	-1.016413411	-0.819375465	-2.016205601	-1.75380484	-2.388621624	-1.740576076	-2.771761788
D8B26_002375	HRH1	pre-mRNA-splicing factor ATP-dependent RNA helicase prp22	CIMG_00743	ATP-dependent RNA helicase DHX8	HISTO_BP.Contig457-snap.164.final_new	ATP-dependent RNA helicase DHX8	7.47224786220537e-18	4.19873897619436e-18	1.33835153845782e-16	1.07111995275258e-17	3.82484602725677e-16	-1.421378225	-1.495777891	-1.502301969	0.527331709	0.55537719	0.534478181	0.175632272	0.205686453	0.140331709	0.347516921	0.379559505	0.386916773	0.083375376	0.05351657	0.018388879	0.391023109	0.363330431	0.256993008	2.010997601	1.646312533	1.843781958	1.525390831	1.808660661
D8B26_002380		UDP-glucose 4-epimerase	CIMG_00721	UDP-glucose 4-epimerase	HISTO_BP.Contig457.eannot.1710.final_new	UDP-glucose 4-epimerase	4.39410985927549e-12	4.22172102400225e-09	5.309097880583e-09	2.61383464821951e-10	1.94188696254279e-09	1.111381606	1.269126294	1.354882215	0.102697563	-0.021144711	-0.021608978	-0.018631836	-0.018889881	0.083255888	-0.193794347	-0.167631307	-0.361803199	-0.274312429	-0.036122974	0.05325229	-1.141711708	-1.06431798	-0.654626507	-1.217905551	-1.225319375	-1.496685379	-1.346117588	-2.189717366
D8B26_002382	PAT1	topisomerase II associated protein	CIMG_00719	topisomerase II associated protein	HISTO_BP.Contig457.Fgenesh_Neurospora.76.final_new	topisomerase II associated protein	1.24305576957095e-15	5.89680467273447e-14	9.41799060019374e-13	1.48155613979499e-14	3.86045057426665e-13	1.868244634	1.853729509	1.655972503	-0.257027844	-0.148240429	-0.313936334	0.147384284	0.10521532	0.272164521	-0.546358124	-0.635734356	-0.375168188	0.06426061	0.178867027	-0.189610371	-1.323295184	-1.260641175	-1.095826401	-2.037262905	-1.621059596	-2.296107634	-1.780473866	-3.019819039
D8B26_002383		glycolipid 2-alpha-mannosyltransferase	CIMG_00718	glycolipid 2-alpha-mannosyltransferase	HISTO_BP.Contig457.Fgenesh_histo.217.final_new	glycolipid 2-alpha-mannosyltransferase	2.6544889782215e-16	3.62816996695934e-15	2.40010251437739e-14	1.68002963332744e-15	6.93198750103194e-14	1.489530463	1.63716983	1.542089372	-0.418857286	-0.310107151	-0.333434894	-0.096948976	-0.128168982	-0.104673607	-0.458828097	-0.340692785	-0.455200286	0.044326474	0.039074233	0.019769064	-0.823551805	-0.539033714	-0.762461852	-1.912320512	-1.666266361	-1.982599012	-1.520897733	-2.259863395
D8B26_002384	MRPS12	37S ribosomal protein S12	CIMG_00717	ribosomal protein S12	HISTO_BP.Contig457.eannot.1703.final_new	ribosomal protein S12	7.27917056957279e-08	1.55311998305053e-06	1.85286160414321e-06	5.41911518331759e-07	1.02688001646497e-06	1.734659897	1.863142765	1.059049733	-0.288490541	-0.042282771	-0.073941659	-0.161515168	-0.477905416	0.174775629	-0.379991653	0.089531796	-0.354790218	-0.408979434	-0.205905115	-0.295939967	-1.133405989	-0.854130493	-0.243881396	-1.708731513	-1.727023626	-1.819603626	-1.886176686	-2.301102328
D8B26_002386		conserved hypothetical protein	CIMG_00715	hypothetical protein			3.98870740950452e-12	2.20710153972811e-10	1.09779596845775e-09	5.05472096692287e-11	3.69937772255082e-10	1.349373226	1.403284282	1.388909718	-0.283196638	-0.254808958	0.019316984	0.108168859	0.000192673	-0.107343795	-0.707142892	-0.062143647	-0.191620599	-0.2266171	-0.204074236	-0.052562002	-0.749704475	-0.866126528	-0.563904872	-1.554341109	-1.381587976	-1.711898687	-1.545146989	-2.107082804
D8B26_002393	SNU13	50S ribosomal protein L7Ae	CIMG_00710	ribonucleoprotein-associated protein	HISTO_ER.Contig17.eannot.1279.final_new	ribonucleoprotein-associated protein	9.69777450535048e-18	3.06408596060212e-16	5.70123560292202e-15	1.15299714943072e-16	2.99843037791211e-15	2.040910331	1.980073621	1.990095282	-0.20176859	-0.371688011	-0.368185684	0.197390205	0.138656464	0.254551605	-0.357031954	-0.52280156	-0.561541516	0.087785106	0.123322716	-0.051018394	-1.287289263	-1.393506991	-1.697953366	-2.31475607	-1.807868993	-2.486399223	-1.950888321	-3.467918715
D8B26_002398		Ca2+/H+ antiporter	CIMG_00705	calcium/proton exchanger	HISTO_BP.Contig457.Fgenesh_Aspergillus.69.final_new	vacuolar H+/Ca2+ exchanger	4.16640633028104e-09	4.69258237752359e-08	1.86022496550816e-09	1.00997294992837e-09	1.93015178856031e-10	-2.738848183	-3.131707219	-2.602996277	0.077206817	-0.075614489	-0.117962366	0.638285917	0.655157744	0.59278115	0.823493602	0.76392338	0.558025369	1.188790868	1.207636613	1.04276646	0.545734251	0.586165789	-0.012839425	2.793535535	3.458153376	3.533985978	3.976255581	3.199969029
D8B26_002409		siderophore iron transporter	CIMG_00694	siderophore iron transporter			0.039128171	0.325844624	0.060916776	0.147099698	0.06402662	-0.694364152	3.887718114	3.877526554	-1.219487725	-1.02303299	4.779856882	-0.987542793	-1.130601438	-1.07307866	-1.259458537	3.550852035	-1.561421845	-1.339976619	-0.73027704	-0.948635989	-1.275907279	-1.44409076	-1.408077757	-1.465795705	-3.359895893	-2.318219664	-3.302451478	-3.672180194
D8B26_002409_1							1.97425405891566e-06	0.000150154	2.37375104536109e-05	1.21684421131682e-05	9.00493895202476e-06	-1.83694544	-2.711310935	-6.04968958	0.300895999	0.26224726	-0.615317066	0.734946338	0.610624255	0.42544563	0.967193984	0.589420185	0.691582002	1.096668224	0.653687486	0.865193454	1.441859442	1.245012202	1.328486559	3.454721359	4.056156778	4.226468555	4.370360478	4.80316636
D8B26_002412		conserved hypothetical protein	CIMG_00691	hypothetical protein			3.95271724699513e-10	8.33529306374995e-09	1.15519139983434e-08	6.82352823016566e-10	7.78343349672534e-09	2.04787992	2.031922014	1.880354533	0.140610729	-0.236119869	-0.118836199	-0.428898659	0.276039602	-0.089128692	-0.972116425	-0.554123277	-0.922607363	-0.35602665	-0.546028421	0.262084841	-0.488994158	-0.805276278	-1.120735645	-2.052975762	-2.059393477	-2.834779285	-2.203397712	-2.804326017
D8B26_002413		conserved hypothetical protein	CIMG_00690	hypothetical protein	HISTO_BP.Contig457.Fgenesh_histo.108.final_new	hypothetical protein	7.78849812611614e-08	5.15586845747081e-05	4.98572989438854e-05	5.01034089815516e-06	4.3760503765669e-06	-1.066649501	-1.745094786	-1.261471733	-0.12114325	0.133610126	0.025002086	-0.149261157	0.238194914	-0.035488216	0.007157421	0.527330965	0.285737942	0.277396087	0.17754553	0.444613408	0.844576174	0.690965494	0.726978497	1.363142895	1.380331782	1.609673888	1.659433975	2.107521851
D8B26_002416		conserved hypothetical protein	CIMG_00685	hypothetical protein	HISTO_BP.Contig457.genewise.62.final_new	hypothetical protein	1.43249381287326e-12	1.52835214822514e-11	2.10021621748636e-08	5.7730966015897e-10	3.55527418263483e-07	1.186891221	1.3071248	1.142820504	-0.442493952	-0.865294896	-0.812510802	0.197208253	0.116056912	0.232939441	-0.283780769	-0.001323897	-0.020603018	0.402723977	0.379576824	0.383976323	-0.847717307	-0.733135749	-1.342457865	-1.911070869	-1.032205925	-1.317720249	-0.82329702	-2.189315258
D8B26_002419		conserved hypothetical protein	CIMG_00683	hypothetical protein	HISTO_BP.Contig457.eannot.1676.final_new	pyridoxamine 5'-phosphate oxidase domain protein	0.004660277	0.001316106	0.006530609	0.005661198	0.000714733	2.15069982	0.758558721	1.220648612	-0.562050757	-0.076089405	-0.807919278	0.200408892	0.44437337	-0.778211771	0.315516272	-0.18402842	-0.167019283	-0.152024933	-0.435410151	-1.876161521	-0.328963693	-0.049688198	0.327361723	-1.878686741	-1.432687355	-1.399502447	-2.177301451	-1.399582187
D8B26_002420		conserved hypothetical protein	CIMG_00681	hypothetical protein			3.62111039553448e-05	0.000103526	0.000137972	0.000122626	6.63009118052325e-05	-2.26724463	-2.694151147	-2.573098174	0.970132483	-0.117866172	0.494258356	0.514864856	0.103873005	0.655210396	0.803249559	0.270152308	0.166867211	1.047972306	0.315752314	0.285838455	0.49360444	0.943858164	0.586726274	2.981348692	2.92654255	2.914367524	3.116989725	3.190300972
D8B26_002422		nucleoside diphosphatase	CIMG_00679	nucleoside diphosphatase	HISTO_BP.Contig457.Fgenesh_histo.56.final_new	golgi apyrase	3.24380199702471e-16	3.33670951023343e-15	3.69628707560925e-14	1.61190385950758e-15	3.35746223228556e-14	2.124485088	2.148329513	2.165453133	-0.399415344	-0.659338904	-0.383997122	0.2241482	-0.051575828	0.232420548	-0.419955625	-0.758358601	-0.637581578	0.047014088	0.147319043	0.063470029	-1.259526606	-1.497672645	-1.085217388	-2.621384535	-2.014299669	-2.74092019	-2.06544431	-3.428730175
D8B26_002423		conserved hypothetical protein	CIMG_00678	hypothetical protein			0.000259678	0.00045943	0.009866458	0.007456021	0.006727447	1.568511783	1.858357639	0.924962828	-0.310248745	-1.698756511	-0.556117267	0.658661781	-0.583932538	0.366675036	-0.350219557	0.804739186	0.084782729	0.791654783	-0.669034966	-0.401967088	-0.729238378	-0.897421859	-0.861408856	-2.298297033	-1.332083379	-1.331753166	-1.473961207	-2.295969071
D8B26_002424		acyltransferase	CIMG_00677	acyltransferase, variant 2	HISTO_BP.Contig457.eannot.1715.final_new	male sterility protein	1.20536590314463e-11	2.03027889612375e-10	1.91788960293578e-09	1.27749608179115e-10	1.71020925205764e-09	1.755400426	1.727862954	1.71311671	-0.341890043	-0.164671527	-0.568775461	-0.035466895	-0.21528409	0.417863324	-0.219386157	-0.602359603	-0.344800074	0.200083132	0.027856976	-0.276020044	-1.332933588	-0.685956744	-1.054639296	-2.094215605	-1.678979337	-2.100735145	-1.730681961	-2.745495309
D8B26_002425		pantoate-beta-alanine ligase	CIMG_00675	pantoate-beta-alanine ligase			4.8825582783216e-08	2.30698974152458e-07	9.29245076783621e-07	5.01896706182375e-07	1.01804808309898e-06	1.461970382	1.963008927	2.119907099	-0.979321601	-0.879082182	0.065826696	0.229164358	-0.063271911	-0.65782583	0.216335836	-0.19794357	-0.344714694	-0.326086351	-0.234853861	0.118693538	-0.7804841	-1.203924636	-0.507398099	-2.438890379	-2.006117358	-1.955512093	-1.997013336	-2.67103113
D8B26_002428		C6 transcription factor	CIMG_00672	C6 zinc finger domain-containing protein	HISTO_BP.Contig457.Fgenesh_Aspergillus.14.final_new	C6 zinc finger domain-containing protein	3.25791944624453e-13	1.7704576067442e-12	3.4547318014268e-12	3.17736772211799e-13	7.21413631321943e-12	1.513083044	1.546292265	1.505377758	-0.344460999	-0.08616701	-0.360007239	-0.177125148	-0.276791198	-0.240801581	-0.471236638	-0.556676105	-0.584754857	-0.047282137	-0.010767891	-0.301276626	-0.379971563	-0.372475368	-0.354958708	-1.790707974	-1.755082965	-2.06144518	-1.639547142	-1.890726969
D8B26_002430		conserved hypothetical protein	CIMG_00669	GMP synthase	HISTO_ZL.Contig1161b.eannot.1297.final_new	GMP synthase	2.02901251239791e-08	2.49185938421729e-07	7.15515378660396e-07	1.37804604792299e-07	2.40184333283333e-07	1.498479891	1.623803572	1.251574735	-0.518924181	-0.442763679	0.287821924	0.084114903	-0.119697773	-0.19194287	0.107104081	-0.588360821	-0.375431474	-0.425288269	-0.029713495	-0.368366678	-1.022802711	-0.433187095	-0.336420061	-1.69271584	-1.543301612	-1.730928309	-1.763652179	-2.047311005
D8B26_002432		thiamine pyrophosphokinase	CIMG_00667	thiamine pyrophosphokinase	HISTO_BP.Contig457.Fgenesh_Aspergillus.12.final_new	NUDIX hydrolase	5.24181163226625e-07	4.45971374367781e-06	5.99944929723998e-06	1.28689655272309e-06	3.68923100745986e-06	1.672433658	1.570489296	1.510970023	0.501418585	-0.853536621	-0.433718789	-0.546744402	0.063556985	-0.146853442	0.074424651	-0.038096918	-0.892354467	-0.60219649	-0.133359447	-0.082531763	-0.835108888	-0.404654931	-0.424137041	-1.817979419	-1.787560609	-1.941301558	-1.898786647	-2.132811557
D8B26_002433	RPB8	DNA-directed RNA polymerase I	CIMG_00666	DNA-directed RNA polymerase I	HISTO_BP.Contig457-snap.125.final_new	DNA-directed RNA polymerase I	3.30674520981081e-11	1.73673923128525e-10	4.05882894658454e-10	9.04193362457837e-11	1.94644851435055e-09	2.346506381	2.142913841	2.207604371	-0.402546849	-0.599755963	-0.570574768	-0.455331393	-0.271225296	-0.018446226	-0.577869513	-1.69829628	-0.788202347	0.205290934	0.814990513	-0.007959744	-0.692165579	-0.810596025	-0.824336057	-2.754012336	-2.479139787	-3.181992987	-1.930548551	-3.01293495
D8B26_002434		paxneb protein	CIMG_00665	paxneb protein superfamily	HISTO_BP.Contig457.Fgenesh_histo.38.final_new		7.65352101694572e-08	0.000511507	0.000852729	3.79907389258191e-06	9.96299992121193e-06	1.158248063	0.83727499	1.149376257	-0.058753215	0.663329881	0.179510322	0.00524708	0.488122716	0.321328196	-0.629238743	-0.305882469	-0.062991925	-0.211303318	-0.054969357	-0.514336406	-1.068378558	-0.813870967	-1.082712545	-0.801482273	-0.767596032	-1.361377096	-1.311638519	-2.031525059
D8B26_002436		tRNA-splicing endonuclease subunit sen34	CIMG_00664	tRNA-intron endonuclease			1.89527017844114e-08	8.20916121710905e-06	1.39987253225735e-05	2.22573978688831e-07	3.50821926236087e-06	1.325281208	1.124509513	1.199999909	-0.156773644	-0.03495771	0.322497993	0.511270403	-0.194520796	-0.034817623	-0.102877532	-0.19783564	-0.82366992	-0.277262538	0.283109329	-0.210884063	-0.999486505	-0.93634444	-0.797237944	-1.178960368	-1.136200927	-1.642150386	-1.322179128	-2.12706881
D8B26_002442							6.45173889233808e-08	1.51007150762464e-06	1.04423151174841e-05	1.83898304190291e-06	9.33071814658484e-07	-1.986704827	-2.665150112	-2.544097139	0.32274799	0.407092358	0.518161524	-0.209494141	0.209326101	0.203423499	0.309494517	0.727487665	0.15821012	0.791708988	0.6096505	0.11891928	0.992467	1.022013886	1.014742791	2.804912065	2.466255342	2.744079104	2.920934014	3.401610611
D8B26_002454		conserved hypothetical protein	CIMG_00637	hypothetical protein			7.28578013309334e-08	4.83211057893855e-05	6.63114030578899e-05	3.45661381799087e-06	3.80069242199633e-05	1.070561961	1.411482002	0.795569381	-0.020158788	-0.169879695	0.310667575	0.172792012	-0.277448143	0.306822522	-0.139201171	-0.31636629	-0.324125058	0.073477124	-0.087341451	-0.095482693	-0.577476578	-1.188178295	-0.945714414	-1.05787304	-1.039433969	-1.360284364	-1.123601544	-2.016078411
D8B26_002456		acyl-CoA dehydrogenase	CIMG_00635	acyl-CoA dehydrogenase	HISTO_DM.Contig93.eannot.1672.final_new	acyl-CoA dehydrogenase	4.92209248824685e-05	0.066406191	9.06728157737086e-06	5.37410750730263e-05	5.88898950291521e-08	-2.67097063	-1.187952492	-0.630800404	-0.968288286	-0.5893555	-0.851586728	0.536116065	0.829739912	0.202233235	0.181343389	0.073551972	0.368862272	1.466156526	1.239945823	1.354307025	0.136183349	0.29137718	0.219137292	0.724525771	2.062202005	1.766372125	2.903363149	1.754246298
D8B26_002457	TVP23	golgi apparatus membrane protein TVP23	CIMG_00634	golgi apparatus membrane protein TVP23	HISTO_DM.Contig93.fgenesh_plus.19.final_new	golgi apparatus membrane protein tvp23	2.28439454103726e-09	5.8895130694039e-08	9.19131916247189e-07	2.53501081262398e-08	7.34213933546047e-08	1.550913761	1.990338885	2.029398486	0.015373571	-0.767413134	0.000830596	0.677952858	0.299516149	0.075625992	-0.641268601	-0.288863794	-0.095235003	-0.236359856	-0.318537981	-0.330446053	-0.864168221	-1.673897731	-1.423759922	-2.082113217	-1.504217631	-2.175355463	-2.136598773	-3.184248932
D8B26_002458		citrate lyase beta subunit	CIMG_00633	citrate lyase beta subunit	HISTO_ZH.Contig107.eannot.1164.final_new	citrate lyase subunit beta-like protein	2.74804008031715e-06	6.2157026378407e-07	1.69393841526389e-05	1.22815653148831e-06	2.08448860694388e-05	1.584964997	1.932991924	1.610915091	-0.143250442	-2.56570554	-0.929251683	-0.293176145	0.134080934	0.24931921	-0.565091889	-0.062209843	-0.626047098	0.332363723	-0.126108201	-0.169380444	-0.071345899	0.038771782	-0.331840474	-2.878334699	-1.672905898	-2.172369432	-1.661107946	-1.832180304
D8B26_002460							0.000344	0.000738288	0.010385666	0.004329306	0.001378903	-3.915457053	-1.049581821	-0.928528848	0.203275563	1.041276327	0.720515051	0.039291819	0.040623083	-0.20670872	0.648731579	-0.603126671	0.261879373	0.648383846	0.296557573	0.4741273	0.632282837	0.544269704	1.152189055	2.637190106	1.95767822	2.165378698	2.495796358	2.778785918
D8B26_002461	TVP38	golgi apparatus membrane protein tvp38	CIMG_00631	golgi apparatus membrane protein tvp38	HISTO_DM.Contig93.eannot.1671.final_new	Tlg2-vesicle protein	7.01789368527049e-10	3.17738057413626e-08	1.7627380388473e-07	4.43567905485198e-09	4.39563292771928e-07	1.30686308	1.497723156	1.312568492	-0.091679997	-0.261096705	-0.254262197	-0.255663741	0.415126297	-0.142870892	-0.793654345	-0.489617386	-0.239527065	0.273257937	-0.092520165	0.108205218	-0.513970994	-0.872676381	-0.906204311	-1.571372197	-1.357153778	-1.86163617	-1.251605969	-2.145555969
D8B26_002463		conserved hypothetical protein					7.78863692457631e-12	2.33349735114231e-12	1.08994774390592e-11	8.36007819600267e-12	2.46261724297026e-11	-2.766710825	-2.798388324	-2.273979656	0.727166564	0.758071673	0.816646653	0.506741212	0.582380504	0.464816576	0.466151014	0.472246371	0.553058543	0.428978962	0.307800277	0.339764682	0.424335552	0.378747662	0.612172562	3.390344709	3.142729959	3.126340214	2.99073159	3.096081469
D8B26_002464		conserved hypothetical protein	CIMG_00628	hypothetical protein			9.40580798311484e-09	2.42068303733324e-09	2.9832962210534e-08	6.56963019606091e-09	6.19553155556521e-08	-2.976590172	-2.301398502	-2.180345529	0.786152513	0.880607534	0.779559579	0.274551702	0.302333765	0.512591783	0.601273396	0.300334873	0.784736915	0.092958584	0.393489299	0.263126831	0.483343336	0.405711613	0.597562481	3.312525205	2.86293022	3.097919193	2.728058104	2.994066787
D8B26_002473	HTS1	histidyl-tRNA synthetase	CIMG_00621	histidyl-tRNA synthetase	HISTO_DM.Contig93.Fgenesh_Neurospora.51.final_new	histidyl-tRNA synthetase	4.63836407144246e-15	2.95447289998901e-09	3.23615863519603e-11	3.47943870045704e-13	8.13252955040299e-12	1.134846984	1.137237067	1.052357046	0.415921307	0.261925094	0.384524226	0.033908568	-9.59E-06	0.052247877	-0.471305807	-0.32369584	-0.305080138	-0.040920425	-0.286719596	-0.051427735	-1.081070838	-0.878885869	-1.033852335	-0.752872482	-1.081172948	-1.475572002	-1.222725594	-2.104270482
D8B26_002476		predicted protein	CIMG_12853	hypothetical protein			1.14222230400353e-05	0.023078322	0.06739451	0.041271317	0.000810088	-0.71299458	-1.306550967	-2.407890415	0.431733244	-0.253167525	-0.493385374	-0.073287418	-0.908223768	-0.027578752	0.216675726	-0.232064595	-0.64716647	0.467363553	0.836055032	0.70258498	1.312119864	1.267671751	1.828105713	1.36090496	1.103590406	1.201506749	2.093159676	2.922935017
D8B26_002477		predicted protein			HISTO_AL.Contig317.Fgenesh_Aspergillus.137.final_new	hypothetical protein	0.002375189	0.359752836	0.223540924	0.057041956	0.04712578	0.083954196	-3.027450496	-0.584469428	-1.289166285	0.044791974	-0.034961203	0.321290271	0.178231626	-1.14275722	0.43639765	0.226359576	0.134434342	-0.031143555	1.12604382	0.119188976	1.461769084	1.022283581	0.955203091	0.725028589	0.956981682	1.435331961	1.520295633	2.311933106
D8B26_002479							7.63522977679955e-07	0.002603233	3.10786110912744e-05	2.84024619439856e-06	6.16193137462192e-06	-1.397820733	-1.680337342	-2.658820042	-0.616282969	-0.689014867	-0.076890339	0.536806543	0.360957962	-0.047182832	0.969066458	0.473937057	0.520617061	0.476823611	0.622119613	0.607774556	0.691571863	0.9174081	0.989266302	1.429897758	2.170600323	2.5502478	2.448593418	2.762458876
D8B26_002480							1.62895480759069e-06	0.000345606	0.000347014	9.53880808659319e-06	1.56207024800409e-05	-1.261862736	-3.318819644	-3.197766671	-0.202023809	0.323738551	-0.241441453	0.170783659	-0.269256724	0.016535041	1.072516003	0.316861064	0.828851334	0.414452891	0.674209999	1.087206456	1.142654945	1.108149899	1.335211195	2.518534056	2.534922209	3.351036048	3.266347142	3.765341273
D8B26_002481		hypothetical protein					1.53033289820676e-05	0.003332667	0.00289834	0.000277523	0.002310123	-0.972817958	-2.051801172	-1.930748199	0.087020969	0.193277895	-0.196815403	-0.081572028	-0.113599361	0.39848928	0.131939055	0.374845497	0.850439849	0.279689961	-0.075845042	0.068366088	0.658632638	0.926548271	1.45394966	1.666445088	1.707907879	2.129572757	1.754296348	2.662653772
D8B26_002484		conserved hypothetical protein	CIMG_03025	hypothetical protein	HISTO_AZ.Contig47.eannot.1550.final_new	hypothetical protein	3.45240259198563e-19	2.19088038748601e-17	2.07024381670186e-16	7.77385485982955e-18	7.94004394278868e-17	1.738806751	1.759553193	1.762988134	-0.12677793	-0.194970452	-0.334020812	0.036791206	0.116987065	0.005747836	-0.393176676	-0.405115242	-0.392467998	-0.07593525	-0.188957334	-0.154158556	-1.12785445	-1.055711876	-0.971727611	-1.970790695	-1.69966517	-2.14975898	-1.887788204	-2.803691552
D8B26_002502		conserved hypothetical protein	CIMG_03006	hypothetical protein			1.74625554813903e-06	6.18635043459439e-06	1.06957812974332e-05	6.48269623001238e-06	1.13374579622444e-05	-3.893414058	-3.834893748	-3.713840775	0.866864587	0.532804605	0.907617292	0.85780142	0.799631672	0.251433389	1.269412011	0.046947546	0.731381344	0.67042684	0.318600567	0.806510415	1.714867373	0.848712429	0.819137091	4.589679667	4.448478035	4.550254636	4.430137843	4.921692618
D8B26_002506		aminotransferase	CIMG_03000	aminotransferase			4.88866652643589e-14	9.29081514665009e-12	1.53860443427551e-11	7.79999747781639e-13	2.29807508112846e-11	-1.543612255	-1.526711035	-1.601322384	0.148274309	0.189617926	0.155003025	0.282887838	0.055607592	0.089589369	0.318670753	0.546740035	0.410295405	0.13543575	0.085238069	0.075341323	0.73588741	0.639302726	0.803754144	1.719572987	1.695832166	1.973281176	1.65749143	2.281650988
D8B26_002511		Sin3-associated polypeptide Sap18	CIMG_02997	Sin3-associated polypeptide Sap18	HISTO_CC.Contig38-snap.3.final_new		7.73626344310191e-11	3.68675998221362e-10	1.59000182261514e-08	6.18482024995661e-10	1.81950402267306e-08	1.408779317	1.508288038	1.70798146	-0.660318346	-0.758768533	-0.568069832	-0.104022657	0.227237135	0.042484067	-0.194227485	-0.100298176	-0.620945825	-0.068294689	0.496317	-0.065115853	-0.513523581	-0.959560182	-0.777941857	-2.196659086	-1.475612537	-1.881488225	-1.448665006	-2.294992827
D8B26_002512		conserved hypothetical protein	CIMG_02996	hypothetical protein	HISTO_CC.Contig38-snap.1.final_new	hypothetical protein	7.35565043997525e-19	5.55676618351751e-18	7.30056946581002e-17	4.29372163708868e-18	1.01051012439376e-16	2.410937221	2.386321405	2.397262419	-0.66990605	-0.695253073	-0.851402069	0.055545227	0.042416886	0.244329573	-0.523893462	-0.63433921	-0.493373081	0.280500682	0.107521693	0.143948997	-1.281468422	-1.40857596	-1.510572778	-3.136144644	-2.284049069	-2.938861967	-2.211002271	-3.801848301
D8B26_002520		conserved hypothetical protein	CIMG_02986	hypothetical protein			1.34553821491242e-06	2.18957851664891e-08	5.43178183998009e-07	5.06021108045227e-07	3.45792474023614e-07	-1.945984588	-2.163098721	-3.120048259	0.918219219	1.002684517	1.12765599	0.671903042	0.060000454	0.482655825	0.241483476	0.438634655	0.424946995	0.605940178	0.460324853	0.331464054	-0.085305387	0.231937959	0.316585738	3.402682822	2.78417668	2.755562307	2.868105586	2.55073944
D8B26_002523		TCTP family protein	CIMG_02984	TCTP family protein	HISTO_AZ.Contig47.eannot.1592.final_new	TCTP family protein	2.16222326419645e-19	1.20188145065681e-18	2.24159663571393e-17	9.78190920532539e-19	2.32216851004234e-17	2.573762107	2.626633643	2.5683213	-1.048724224	-0.795500394	-0.903358908	0.265280723	0.306008349	0.407012899	-0.622698738	-0.595495543	-0.51399768	0.223334052	0.338018304	0.379668789	-1.663809535	-1.817848834	-1.72660631	-3.510930536	-2.262969698	-3.161685126	-2.283357179	-4.328540542
D8B26_002529		conserved hypothetical protein	CIMG_09830	hypothetical protein	HISTO_DM.Contig933.Fgenesh_Aspergillus.43.final_new	hypothetical protein	2.7648412779941e-07	4.7318487903785e-07	1.27515981923973e-06	2.02844361130503e-07	1.39710195910623e-06	1.958934948	2.063997843	1.699623989	0.026635992	-0.393580633	-1.210299404	-0.358090436	-0.160112163	-0.263054058	-0.630006179	-0.031440785	-0.931969488	-0.369487344	0.079747563	-0.319183632	-0.646454922	-0.473601485	-0.041659806	-2.429290284	-2.17167638	-2.504779969	-2.140650706	-2.295314279
D8B26_002530							1.04933126875902e-08	0.02361184	0.000188996	9.38995486148105e-05	3.02800812991352e-06	-1.632864801	-1.067384502	-1.61375619	-0.677995433	-0.851909149	-0.358476992	-0.151603143	-0.050243061	0.248287817	0.212324783	0.080630906	-0.033604491	0.462279905	0.653150406	0.633120173	1.188716249	1.640944105	1.318383416	0.809406731	1.454033817	1.514032391	2.004487802	2.826451992
D8B26_002531		conserved hypothetical protein	CIMG_09828	hypothetical protein			7.77722647216662e-12	1.09729050913961e-05	6.08178727873127e-07	8.00905535779478e-09	8.7267215388759e-10	-1.633271084	-2.552724468	-2.190663396	-0.633868011	-0.437413277	-0.580245136	-0.06007429	-0.357166564	-0.12146407	0.096679331	0.53265022	0.54069849	0.788861055	0.83592522	0.800895699	1.727158843	1.640394155	1.603627283	1.562349135	1.932944018	2.505956403	2.922828633	3.77248359
D8B26_002532		conserved hypothetical protein	CIMG_09826	prolyl 4-hydroxylase			6.02929980336771e-15	2.31155111720385e-08	2.09664766181981e-10	2.30044190102109e-12	1.23190848005447e-12	-1.920777764	-1.653940218	-1.633289142	-0.52877552	-0.408470124	-0.496064054	-0.064406578	0.035969206	-0.100296427	0.345296712	0.33042886	0.557709742	0.591030293	0.583221013	0.511314931	1.321942749	1.30031355	1.228792771	1.26115509	1.699584293	2.165649908	2.30438355	3.024370853
D8B26_002533		conserved hypothetical protein					4.12870590832176e-07	0.000101167	7.48508271079065e-05	7.94632111630882e-06	8.35067913065515e-06	-2.967025635	-3.645470919	-5.109380447	0.414741387	0.490901888	-0.839394751	0.250757643	-0.052765675	0.263069099	0.832452412	0.630034224	1.063157097	0.75193433	1.214292193	0.831813864	1.780554834	2.054076802	2.036251654	3.903998765	4.028252866	4.755617814	4.78219778	5.841944079
D8B26_002534		conserved hypothetical protein	CIMG_09824	hypothetical protein			1.28176081322497e-06	0.250854769	0.001750432	0.000382044	0.037970333	-1.052811957	-0.994291648	-0.873238674	-0.789439636	-0.592984901	-0.276809402	0.404031148	0.180802154	0.063238226	0.348926794	0.469938204	0.348619185	-0.513999853	-0.024594508	-0.011627911	0.88349322	1.213763246	1.216986314	0.418301904	1.188511431	1.355741925	0.757749254	2.088593477
D8B26_002535		predicted protein					4.18683954490729e-08	4.88893004364026e-06	1.9803920717822e-06	4.82050160987175e-07	5.26838040247677e-07	-6.159522059	-3.779073654	-2.810023774	-0.055289013	0.050967913	0.443283181	0.535983986	0.680365059	0.203230419	0.926435247	0.726799706	1.023268797	0.831490095	0.815792308	1.163634932	1.672562743	1.970334582	1.759759533	4.434455595	4.766717282	5.207090693	5.224317663	6.097446417
D8B26_002536	TRI11	conserved hypothetical protein	CIMG_09823	benzoate 4-monooxygenase cytochrome P450	HISTO_FE.Contig19.Fgenesh_Aspergillus.36.final_new	benzoate 4-monooxygenase cytochrome P450	1.41210617421912e-14	1.93513609419234e-08	3.93296918434825e-09	8.36007819600267e-12	6.63647305983048e-12	-1.82001187	-1.761491561	-1.616492892	-0.197515378	-0.444067999	-0.462189152	-0.281041998	-0.105907024	-0.230770632	0.408384824	0.305697221	0.553532183	0.473499925	0.360851535	0.703449623	1.411394274	1.405527913	1.297151007	1.373104599	1.532829733	2.170753507	2.251635081	3.107693939
D8B26_002538		conserved hypothetical protein	CIMG_09822	multidrug resistance protein	HISTO_ZL.Contig1131.eannot.2107.final_new	MFS transporter	4.7878838675813e-11	2.26964518588122e-06	1.22345304932494e-07	4.70773208238018e-09	1.19134193502066e-09	-2.173408263	-3.303921778	-3.303163039	-0.559878297	-0.42207778	-0.575516505	0.204348819	0.077100688	-0.200137444	0.596025483	0.51548547	0.786639921	1.107977438	0.86167068	1.072585235	1.926872649	1.784103152	1.605293572	2.385574028	2.932063989	3.557434942	3.933701079	4.676770024
D8B26_002539		conserved hypothetical protein	CIMG_09821	hypothetical protein			2.49742576300831e-16	5.20417040929141e-10	4.03712950221405e-12	8.47249278940611e-14	2.0804017192193e-14	-2.462455192	-2.373720269	-2.377518783	-0.554054039	-0.725832571	-0.673231449	-0.01981369	0.001567369	-0.055790757	0.476969931	0.541587662	0.551706302	0.843910826	0.812064376	0.964799578	1.784196945	1.758175214	1.507438549	1.757803005	2.381506559	2.92965814	3.279733568	4.088154278
D8B26_002542		conserved hypothetical protein	CIMG_09819	oxidoreductase			2.05059390703416e-16	3.14563631011316e-13	9.19153898962256e-14	8.24465990880323e-15	4.42451101209303e-15	-2.435286645	-2.117474331	-2.211545779	-0.074097637	-0.112048686	-0.015152842	0.102193586	0.189759809	0.170026155	0.492634392	0.449950537	0.416379284	0.640093791	0.708658003	0.605966613	1.087246104	1.166875743	0.935821903	2.191535843	2.413104705	2.709978116	2.907795928	3.321636127
D8B26_002547							7.98860315766626e-13	7.75354251808496e-13	2.26337891449389e-11	9.84393082454796e-13	9.08104331712873e-12	-1.565928332	-1.633856358	-1.675861666	0.52550979	0.415173309	0.445094253	-0.00495784	0.092991614	0.259620477	0.361950919	0.446771215	0.452902298	0.158018418	0.189572158	0.307640873	0.429059135	0.426848837	0.3694509	2.08684225	1.740569297	2.043612396	1.838143386	2.031186125
D8B26_002549		conserved hypothetical protein	CIMG_09812	hypothetical protein			1.20047946377449e-05	7.52529425644356e-05	8.85859375352124e-05	0.00014004	0.000907031	-1.571705262	-1.998611779	-1.877558806	0.305269608	0.718535732	0.25691192	0.372155294	0.394155895	0.451678673	0.185128448	0.683291945	0.111434127	0.104610366	-0.327510231	0.121555481	0.248850054	0.937302398	0.884506134	2.231104111	2.218928234	2.093988566	1.802289784	2.518024944
D8B26_002553							1.15196595434713e-07	7.9917840273925e-07	2.90919874976891e-06	3.0230932865397e-07	1.42356972166063e-06	-2.938412753	-3.72788935	-4.34380197	0.546447762	0.839117812	0.622791582	0.54099811	0.397939464	0.020742377	1.153116348	0.799843445	0.851153039	0.234734465	0.650165224	0.756331481	0.917449432	1.346506781	1.332766749	4.313852309	3.967416303	4.590209707	4.16343184	4.858594649
D8B26_002558		DUF1446 domain-containing protein	CIMG_12438	hypothetical protein			1.11538648187246e-16	5.38296684232819e-15	1.70898936583019e-14	1.38801034220077e-15	3.66409485600474e-15	-2.809160583	-3.103093235	-2.827317667	0.320616371	0.381090156	0.40421667	0.256771982	0.178716694	0.229603328	0.61370206	0.631658843	0.664421162	0.530494055	0.607882844	0.501852595	1.101623099	1.02459395	1.292327677	3.281883789	3.135063398	3.551839777	3.458497153	4.053628853
D8B26_002561	GEL2	beta-1,3-glucanosyltransferase	CIMG_09801	1,3-beta-glucanosyltransferase Gel2	HISTO_DF.Contig537.Fgenesh_histo.19.final_new	beta glucanosyltransferase Gel2p	1.08001518136313e-14	2.41398586869909e-12	1.21713508635933e-11	6.14771232550909e-13	4.5966668686068e-12	1.258801868	1.187980584	1.568532642	-0.157444136	-0.194432554	-0.059403405	0.074500796	0.038605646	-0.104376253	-0.28828576	-0.177181307	-0.318806011	-0.124192796	-0.103106132	-0.111884712	-0.699754108	-0.944588377	-0.844965986	-1.471324246	-1.332215686	-1.603614093	-1.44859215	-2.167768618
D8B26_002562	TOM20	mitochondrial import receptor subunit Tom20	CIMG_09800	mitochondrial import receptor subunit	HISTO_DF.Contig537.eannot.1416.final_new	mitochondrial import receptor subunit tom-20	4.45365917723582e-18	9.1338253396833e-17	2.98411287343728e-15	5.27305333632476e-17	1.80063432971439e-15	1.975092899	2.059522417	2.008537169	-0.282645626	-0.59002556	-0.398661985	0.1654725	0.281177499	0.232923493	-0.571544581	-0.370069129	-0.460509536	0.182589901	0.082488403	0.033223649	-1.341353356	-1.438057449	-1.568160708	-2.432398656	-1.786285326	-2.488147039	-1.908381757	-3.466232012
D8B26_002566		pyrABCN	CIMG_09796	protein pyrABCN	HISTO_DF.Contig537-snap.18.final_new	carbamoyl-phosphate synthase	5.04351899958021e-21	7.27415338919762e-20	1.12110367393555e-17	2.83135862631118e-19	2.54388541979159e-17	1.436225605	1.463592657	1.442202668	-0.509488209	-0.561164542	-0.551762122	0.079064079	0.030615393	0.092366626	-0.26529133	-0.32892641	-0.313411778	0.149769834	0.229001532	0.112307696	-0.835688323	-0.82442913	-0.844984246	-1.987553309	-1.380331306	-1.749123451	-1.285749193	-2.282316039
D8B26_002568		conserved hypothetical protein	CIMG_09793	vesicle-associated membrane protein	HISTO_DF.Contig537-snap.20.final_new	synaptobrevin-like protein Sybl1, vesicle-associated membrane protein	2.12249237853862e-13	1.34280118933024e-09	2.10165916303617e-09	8.73433094127193e-11	1.15180688423069e-10	-1.457579955	-1.464224692	-1.661533199	-0.025427513	-0.05704087	0.109904749	-0.021550673	-0.030979475	0.011449582	0.22836372	0.326578307	0.259566137	0.272340416	0.162508994	0.390260529	0.846679126	0.89639492	1.214289897	1.532822356	1.509761472	1.791542786	1.801756558	2.511035333
D8B26_002569	RPL26	60S ribosomal protein L26	CIMG_09792	ribosomal protein L24	HISTO_DF.Contig537.eannot.1325.final_new	60S ribosomal protein L26	6.77450264604933e-17	3.20316417189934e-16	2.32053318817885e-15	2.02913383142497e-16	3.1068343376424e-15	2.527518667	2.403205453	2.611344043	-1.058759874	-0.980141629	-0.798566722	0.295175583	-0.072443321	0.082926781	-0.676638428	-0.643504631	-0.652457287	0.174388187	0.109700908	0.159275164	-1.023839116	-1.209833873	-1.247349906	-3.460657478	-2.416146311	-3.170743542	-2.360743706	-3.677103774
D8B26_002577							0.001101067	0.000865298	4.37613562958798e-05	9.8694357470654e-05	0.000306293	-1.736399429	-2.414844713	-2.29379174	-0.335523584	0.822457003	0.056812417	0.777776852	1.286794903	0.517154278	0.330774402	0.838965359	0.747040125	0.505513375	0.66064709	0.079718062	0.003985539	0.401399233	-0.248479173	2.300535842	3.009927447	2.773364182	2.555838256	2.1984352
D8B26_002586		oxidoreductase	CIMG_09765	oxidoreductase	HISTO_DF.Contig537.eannot.1345.final_new	oxidoreductase	1.04907426469598e-07	1.56870240019948e-05	8.55980388451402e-06	2.07792664691755e-06	9.4965608813279e-06	-1.608098461	-2.220955403	-2.46247251	0.077137831	0.214396774	0.119457193	0.407167763	-0.01938939	0.400703467	0.672005427	0.131418503	0.520643857	0.146572805	0.260640775	0.333416767	0.871933691	0.781964214	1.373456696	2.215987976	2.338461218	2.553666349	2.31890466	3.092886667
D8B26_002593							2.3591587015349e-05	0.003059939	0.00163055	9.68364927859502e-05	0.000339037	-1.873772625	-4.622607237	-0.801114546	-0.076968104	0.19965698	-0.445693373	-0.219418686	0.71552518	-0.304954554	0.731057992	1.102508554	0.641639318	0.345685328	0.568361784	0.619189468	0.845853782	1.255646372	1.319404365	2.345083842	2.534404306	3.24444558	2.949339065	3.606914489
D8B26_002598		conserved hypothetical protein	CIMG_09749	hypothetical protein	HISTO_DF.Contig537.Fgenesh_histo.73.final_new	hypothetical protein	1.13460281960745e-07	1.31194720629334e-06	1.05065163177724e-05	5.05563936966879e-07	1.11001725768194e-05	1.28025153	1.80922246	2.050569667	-0.575517355	-0.379062621	-0.217807698	0.542770795	-0.245622969	0.018350686	-0.233617531	-0.112606121	-0.917451476	0.449424191	-0.272719794	-0.219776721	-0.921443526	-1.20065832	-0.854305196	-2.094353472	-1.606545718	-2.182285778	-1.656340524	-2.694096329
D8B26_002600		chorismate mutase	CIMG_09747	chorismate mutase	HISTO_DF.Contig537.eannot.1403.final_new	chorismate mutase	1.3333623350055e-15	1.14312669898535e-14	1.9306395219308e-13	1.29528548481045e-14	1.46588057768725e-13	1.942317258	1.894054316	1.907765736	-0.591409173	-0.651102459	-0.531015056	0.025933768	0.070888751	0.100306192	-0.34438568	-0.313415655	-0.37860758	0.161943383	0.004223571	-0.293206949	-0.8082934	-1.192454462	-1.00354256	-2.505287064	-1.8486437	-2.265532751	-1.941092058	-2.923596561
D8B26_002601		conserved hypothetical protein	CIMG_12422	hypothetical protein			4.03587253374863e-06	2.61720559004131e-09	5.41536575769449e-07	1.98372422983465e-07	2.38648700568669e-07	-1.402315552	-1.416858705	-1.222742269	0.779834783	0.777788547	0.685462784	0.19827548	-0.11770691	0.422151756	0.172520324	0.455029116	0.14232081	0.215848323	0.181923489	0.347858516	0.106743869	-0.258272487	-0.067861875	2.099393474	1.514899558	1.585051354	1.599876702	1.272003877
D8B26_002610		conserved hypothetical protein	CIMG_12416	crossover junction endonuclease EME1	HISTO_DF.Contig537-snap.58.final_new	hypothetical protein	5.05505138736001e-08	1.5295978051029e-08	5.85507125545921e-09	5.73861485367889e-09	1.58000329952619e-09	-1.677221417	-2.375429956	-1.754805973	0.221864155	0.362393475	0.316455011	0.442796094	0.436738379	0.494261157	0.573426906	0.437484449	0.271463597	0.666082617	0.585045187	0.706462334	0.281343721	0.153098985	-0.141458722	2.23422657	2.394990434	2.352905999	2.593574021	2.030072238
D8B26_002615	CDC11	conserved hypothetical protein	CIMG_09721	hypothetical protein	HISTO_DF.Contig537.Fgenesh_histo.102.final_new	SIN component scaffold protein Cdc11	2.31614949842251e-09	0.000169423	1.75059702708425e-05	2.59934322404979e-07	2.38374972300114e-06	-1.053890929	-2.548968949	-0.97272135	-0.185942335	-0.422748858	-0.249008396	-0.175384111	0.177002827	-0.051656829	0.57712362	0.446031304	0.407307092	0.312338217	0.081881643	0.244738526	1.10232401	1.214108632	1.097465886	1.252742148	1.522450819	2.008325903	1.761120045	2.673012873
D8B26_002623							1.40468552475506e-15	1.43561388765907e-14	3.87544020539787e-13	8.77552795928211e-15	3.56547120766821e-13	1.762182978	1.727968075	1.546418369	-0.578740586	-0.327984466	-0.510267308	-0.041564684	0.185745121	0.030330415	-0.483005624	-0.341783496	-0.577558976	0.095079557	0.002343791	-0.021979977	-0.838573763	-0.711469929	-0.917139497	-2.159184589	-1.620757751	-2.166270269	-1.65038617	-2.503057084
D8B26_002626							3.92824107777886e-11	6.46087990273066e-11	1.91206819197444e-10	4.03184721567483e-11	3.08844664692519e-10	-2.34873714	-2.332652097	-2.54976786	0.562579262	0.679635969	0.365537568	0.360695432	0.283920654	0.51937499	0.553183264	0.626858347	0.631330616	0.194042142	0.452269351	0.313606128	0.385361564	0.667993142	0.634768669	2.940212162	2.79305748	3.009477613	2.711121055	2.972859072
D8B26_002629		conserved hypothetical protein	CIMG_09706	3-oxoacyl-acyl carrier protein reductase	HISTO_DM.Contig940.Fgenesh_histo.45.final_new	3-oxoacyl-acyl carrier protein reductase	1.77444924490425e-13	2.63524728056035e-12	4.62095589041756e-12	9.58050520159077e-13	5.20420701488055e-12	-2.490263321	-2.534836504	-2.413783531	0.281450219	0.494680667	0.428209011	0.36045433	0.322299416	0.372827295	0.471804689	0.702690155	0.536242049	0.359290042	0.318592675	0.306376795	0.708044959	0.799874531	0.976046523	2.879482101	2.832998372	3.04203357	2.812087596	3.311544703
D8B26_002632	ORC6	conserved hypothetical protein	CIMG_09703	origin recognition complex subunit 6	HISTO_DM.Contig940-snap.21.final_new	origin recognition complex subunit 6 (ORC6)	4.12120338970474e-13	1.72985044450377e-11	2.26808847036797e-11	3.00045103971567e-12	8.0725008212391e-12	-3.637204479	-4.349202323	-5.508257269	0.509121507	0.495817808	0.482254911	0.466664455	0.546335506	0.432161707	0.974519104	0.970581787	1.148521	0.794367109	0.859070594	0.779973243	1.657134118	1.714365423	1.663775801	4.962487253	4.949102531	5.506967715	5.274846121	6.145422653
D8B26_002633		acetamidase	CIMG_12411	acetamidase	HISTO_DM.Contig940-snap.22.final_new	acetamidase	1.3232582580373e-07	2.81330394913487e-05	8.23098581331286e-06	3.65676944115698e-06	1.64441083077242e-06	-1.665677739	-1.7160918	-0.824520673	0.212714317	-0.054607102	-0.134360279	0.242777481	0.301600604	-0.037849402	0.211869837	0.377404865	0.157580068	0.419102734	0.381235804	0.270234264	0.350797787	0.594398828	0.913390405	1.435826501	1.590668287	1.653894435	1.782885822	2.047781635
D8B26_002635		proline-rich antigen	CIMG_09696	proline-rich antigen	HISTO_DM.Contig940.eannot.1233.final_new	proline-rich antigen	9.91804463299992e-21	6.92769626950956e-18	4.814555589316e-17	9.301884861443e-19	3.88669766516816e-17	1.784957242	1.780264323	1.975707395	-0.105818436	-0.091794211	-0.062162023	0.17909126	0.070624027	0.099660611	-0.493824748	-0.459716479	-0.489972063	0.037226518	0.108852332	0.037561771	-1.442547413	-1.510652902	-1.417457203	-1.93146852	-1.7291205	-2.327087612	-1.785687673	-3.301973211
D8B26_002638		ATP-citrate-lyase	CIMG_09691	ATP-citrate-lyase	HISTO_DM.Contig940.Fgenesh_histo.62.final_new		2.65856588923437e-18	9.53495798140084e-18	2.86453161737705e-16	1.28975842683858e-17	2.75405180373931e-16	2.097457214	2.146799314	2.080049436	-0.849007601	-0.98138933	-0.89421287	0.040572482	0.149829081	0.030686711	-0.52777033	-0.470985264	-0.564713417	0.004229811	0.159363527	-0.033572826	-0.622619076	-0.816202774	-0.948514089	-3.014086613	-2.033541272	-2.635641626	-2.071777795	-2.908549509
D8B26_002639		ATP-citrate synthase	CIMG_09690	ATP-citrate synthase subunit 1	HISTO_DM.Contig940.eannot.1234.final_new	ATP-citrate synthase subunit 1	6.38788211984066e-22	1.71888308078148e-20	1.22775849197881e-18	2.47341183853989e-20	1.06474992681618e-18	1.968964561	1.904265881	1.881259512	-0.59671861	-0.597854371	-0.572679499	0.090572646	0.144806955	0.173832763	-0.455631798	-0.38817002	-0.410679579	0.183790946	0.183029925	0.138479916	-1.181705615	-1.185513725	-1.280049889	-2.508141628	-1.782153259	-2.338291658	-1.750246055	-3.135200812
D8B26_002648							0.03510627	0.001758152	0.001806237	0.004333323	0.004102764	-3.364059824	-1.720577013	-0.377131619	0.358744116	0.69958876	0.87137435	0.430224376	0.843559079	0.64954309	0.158308633	0.576301781	0.412738672	0.077790551	-0.23004771	1.426062458	-0.77567795	0.134141081	-0.170882834	2.493958432	2.505277732	2.229064888	2.278777571	1.602209196
D8B26_002652		conserved hypothetical protein	CIMG_09679	hypothetical protein			7.1009808841626e-16	1.49565335815977e-14	1.21047120581799e-13	6.82225977107215e-15	8.24469675468101e-14	1.747713189	1.74639591	1.589620339	-0.386552698	-0.317477269	-0.245671327	-0.022656635	0.06670873	-0.093433345	-0.265203526	-0.508662021	-0.455328195	-0.068823722	-0.042587739	-0.190771394	-0.690645792	-1.000681906	-0.861942601	-2.015349402	-1.712457195	-2.10214285	-1.797449669	-2.553758674
D8B26_002653		fatty acid oxygenase	CIMG_09677	fatty acid oxygenase			3.90737018894723e-20	5.27721687885406e-16	1.12223925425115e-14	4.38280194878601e-17	7.22785026490776e-14	1.091335191	1.103735541	0.993704086	-0.031497588	-0.012123855	-0.052441819	0.158800497	0.131460407	0.179686688	-0.220336204	-0.258595598	-0.259377769	0.263914466	0.308845293	0.236098876	-1.228920379	-1.137734251	-1.266553582	-1.096272622	-0.907621923	-1.310124568	-0.795640211	-2.274597659
D8B26_002654		conserved hypothetical protein	CIMG_09676	hypothetical protein			1.92961165345075e-11	2.24586813395925e-12	1.72695956918222e-13	1.18502596948061e-13	1.76823944297109e-14	-1.63858312	-1.70620384	-1.894319731	0.106300636	0.134742029	0.142911341	0.37938985	0.465852818	0.588758904	0.481715087	0.43910258	0.474937186	0.855593696	0.879950066	0.699914957	-0.215102348	-0.053023251	-0.14193686	1.868625962	2.220224352	2.20827885	2.55333891	1.606548861
D8B26_002659	HSP10	chaperonin	CIMG_12400	chaperonin GroS	HISTO_DM.Contig940.fgenesh_plus.13.final_new	10 kDa heat shock protein, mitochondrial	3.30940557258163e-11	4.40839766821789e-10	4.10457453440586e-09	5.16237702742524e-10	3.30331670816729e-09	1.510786856	1.479109357	1.758666152	-0.314569742	-0.402844484	-0.53603692	0.191136003	-0.142025526	-0.084502748	-0.045590312	-0.274716141	-0.382743049	-0.091756889	0.039289091	-0.132527272	-0.882489634	-0.67452463	-1.014660112	-1.992538023	-1.59476296	-1.819690581	-1.646385369	-2.432217827
D8B26_002662	NUP49	nucleoporin NUP49/NSP49	CIMG_09669	nucleoporin NUP49/NSP49	HISTO_DM.Contig940.Fgenesh_Neurospora.43.final_new	nucleoporin NUP49/NSP49	2.56700479143109e-14	7.01556399703068e-13	3.32249858910091e-12	2.01747151110661e-13	2.63499749069344e-12	1.614845111	1.723613611	1.624036771	-0.22310435	-0.373748286	-0.161897905	-0.104370028	0.099793441	-0.113453835	-0.41608678	-0.337786006	-0.460068911	-0.079047371	-0.058091933	-0.146194497	-0.850939873	-1.046344823	-0.691154336	-1.904441521	-1.690733102	-2.068733676	-1.748985587	-2.519116334
D8B26_002665		HAD superfamily hydrolase	CIMG_09666	HAD hydrolase, family IA	HISTO_DM.Contig940.Fgenesh_Aspergillus.39.final_new	haloacid dehalogenase-like hydrolase domain-containing protein 1A	2.15897825086145e-09	2.96960782396306e-09	7.38202937147168e-09	8.35645121323561e-10	6.85930150527694e-09	1.558704865	2.020580869	1.560185825	-0.311805777	-0.318167925	-0.571252705	0.139148938	-0.425736373	-0.368213595	-0.667804082	-0.506968773	-0.653739897	-0.134213317	-0.261479332	-0.545426623	-0.109138109	-0.163365401	-0.241308587	-2.114428177	-1.942990479	-2.336588258	-2.013416151	-1.888073305
D8B26_002666		tetratricopeptide repeat protein 1	CIMG_09665	tetratricopeptide repeat protein 1	HISTO_DM.Contig940.eannot.1243.final_new	tetratricopeptide repeat protein	1.82875408096039e-11	5.61453846231353e-11	1.06579842368817e-09	6.85943490409334e-11	4.95026967623101e-10	1.870013938	1.441681832	1.592380267	-0.471397683	-0.462221516	-0.825146744	-0.0515198	0.084881509	-0.010607332	-0.217307193	-0.309508776	-0.498950517	-0.036497191	-0.007498086	-0.446123155	-0.605122963	-0.530263513	-0.516793079	-2.223923496	-1.628937212	-1.995143574	-1.796707488	-2.187629874
D8B26_002673		hypothetical protein	CIMG_09648	radical SAM/Cys-rich domain-containing protein			4.42608325413751e-12	1.85681375529579e-12	3.20014730139985e-12	1.63410768099096e-12	5.35435451062621e-12	-1.463462348	-1.554790247	-2.02950653	0.371646061	0.402736064	0.391958501	0.295768666	0.353326346	0.429725777	0.341720164	0.423007565	0.40676899	0.241041823	0.391468383	0.283882279	0.2613117	0.326873907	0.1265229	2.059027621	2.031118955	2.060032079	1.969235682	1.908983267
D8B26_002674		conserved hypothetical protein	CIMG_09642	hypothetical protein			1.39716741126866e-06	1.01597254429497e-06	1.93378967694644e-06	6.14712755217039e-07	1.07379960618535e-06	-2.009658784	-1.290624941	-2.69681897	0.259214181	0.667477999	0.335082022	0.408302181	0.400807519	0.173130235	0.310254309	0.596402801	0.539774618	0.138725288	0.500077904	0.706685572	0.460226327	0.314324293	0.186617445	2.394079874	2.308719807	2.458952428	2.399726405	2.298249759
D8B26_002676		conserved hypothetical protein	CIMG_09640	hypothetical protein			5.90093757733748e-08	1.79241600887525e-07	2.01536126662224e-07	6.88823192616261e-08	1.50212194821168e-07	-2.115144337	-2.457161957	-2.121984178	0.332146258	0.232891894	0.576697771	0.154613216	0.421032545	0.565034843	0.378654967	0.45491154	0.704722881	0.359756003	0.272154206	0.668338748	0.443793759	0.759619919	0.369921922	2.614451449	2.617491156	2.763406696	2.666127361	2.761068795
D8B26_002683		conserved hypothetical protein	CIMG_09634	homeobox transcription factor	HISTO_DM.Contig940.Fgenesh_histo.55.final_new	homeobox transcription factor	5.04192559555471e-06	0.000454	0.000658437	0.000119831	0.000181501	-0.974385815	-2.986254833	-1.727698336	0.615967829	-0.140783225	-0.102699911	-0.168028783	0.263148666	0.137225303	0.543935808	0.040784377	0.452739596	0.010052108	0.619751687	0.487549382	0.765999153	1.083242499	1.079454494	2.032367066	1.974577918	2.269545661	2.216016576	2.873115137
D8B26_002689	CDC14	protein-tyrosine phosphatase	CIMG_09628	protein-tyrosine phosphatase	HISTO_DM.Contig940.eannot.1275.final_new	tyrosine-protein phosphatase	1.54707580125814e-10	2.72383838017612e-09	1.00889454342576e-08	1.61771282095343e-09	2.4229411766124e-09	-2.438627084	-1.998236138	-2.779885964	0.37123359	0.576327243	0.26337489	0.251706152	0.184029319	0.19896022	0.407211632	0.386685848	0.583611758	0.318449556	0.56321495	0.505880943	0.790304053	0.781272659	1.034486372	2.796579389	2.607050001	2.869742215	2.84225488	3.266589985
D8B26_002693	HYR1	glutathione peroxidase Hyr1	CIMG_09619	glutathione peroxidase Hyr1	HISTO_DM.Contig933.eannot.1641.final_new	glutathione peroxidase	2.90180406123683e-10	8.9343352722897e-10	8.13297672265330e-09	4.14413357575928e-10	7.9812799519246e-09	2.131495986	1.590428232	1.698825904	-0.565632899	-0.613596892	-0.525893323	-0.191083572	0.15128461	-0.027798893	-0.364595611	-0.726476648	-0.799314129	-0.010393828	-0.460565705	0.232848163	-0.445895498	-0.681983044	-0.391652852	-2.381384198	-1.830885389	-2.448924648	-1.869940629	-2.323649689
D8B26_002696		subtilase-type proteinase psp3	CIMG_09616	subtilisin-like protease			9.78650708564502e-12	1.77539490235259e-07	1.85911421791783e-08	5.42411845412404e-10	1.22699433295133e-09	-1.766962585	-1.80007275	-1.828397401	-0.119697117	0.006122075	-0.476653225	0.112247815	0.082771345	0.006880776	0.335573189	0.689277209	0.433724328	0.40110749	0.379327858	0.428072979	0.988876035	1.040258931	1.087543047	1.599074107	1.863927412	2.264769965	2.200870283	2.837218644
D8B26_002699		hypothetical protein	CIMG_09610	plasma membrane proteolipid 3	HISTO_DM.Contig933.eannot.1644.final_new	plasma membrane proteolipid 3	5.223620505567e-15	2.90827186325575e-13	2.64256503627926e-12	5.25765857487545e-14	6.5555241094695e-13	1.798907127	1.787282612	1.945503087	-0.311178948	-0.164477248	0.023016232	0.266941626	0.060976229	0.211859555	-0.741939712	-0.362940695	-0.361829185	-0.124486332	0.044922956	-0.205979366	-1.154317131	-1.356648835	-1.35561197	-1.996188404	-1.664467758	-2.33141519	-1.94511781	-3.134733261
D8B26_002708		spermidine synthase	CIMG_09600	spermidine synthase	HISTO_DM.Contig933.eannot.1584.final_new	spermidine synthase	1.00547647576003e-15	2.22353706494822e-14	8.73969148744141e-14	6.35636138403221e-15	1.00965780549328e-13	1.994302923	1.916355119	2.040657406	-0.275203716	-0.078748982	-0.430488165	-0.023562983	-0.109097927	-0.005330964	-0.461130881	-0.37469759	-0.627087497	-0.029821167	0.089827558	-0.139378774	-1.032682836	-1.427294252	-1.026617272	-2.247628031	-2.029961744	-2.489438372	-2.014402588	-3.150815712
D8B26_002709		predicted protein	CIMG_12388	hypothetical protein	HISTO_DM.Contig933.Fgenesh_Aspergillus.136.final_new	bZIP transcription factor, putative	0.000785616	0.213787945	0.241253434	0.018917643	0.003666055	-1.078562673	-1.020042364	-2.483951891	-0.866720653	-0.670265918	0.097977811	0.213221186	-1.51479996	-0.234884761	-0.058694558	0.889813307	0.376307727	1.334718548	1.388024779	-0.11044209	1.278493654	1.444729212	1.015078643	1.023434965	0.976931598	1.87679944	2.396907643	2.754952007
D8B26_002711	GPA2	small G-protein GPA2	CIMG_09597	small G-protein GPA2	HISTO_DM.Contig933.fgenesh_plus.78.final_new	small G-protein GPA2	2.78671208124458e-14	3.38901144737719e-11	4.76907923426643e-12	2.4475159495482e-13	2.22763396876081e-12	-1.315436606	-1.784301521	-1.88225833	-0.054168151	-0.022029771	-0.036126756	0.267561707	0.103874363	0.207403716	0.461927393	0.433977	0.563138969	0.253602285	0.333461935	0.254332936	0.687199332	0.798801056	0.729040444	1.612522249	1.84169288	2.142765201	1.927676044	2.389906347
D8B26_002713		vacuolar ATP synthase proteolipid subunit	CIMG_09595	V-type proton ATPase proteolipid subunit			9.13336463567347e-16	2.97381250155414e-12	1.24189688321775e-12	2.31887531457682e-14	1.55972777965185e-12	1.371348626	1.364798378	1.508961377	0.163373369	0.078807952	0.212109332	0.138907617	-0.047497058	-0.054247494	-0.605076571	-0.348045919	-0.428884105	0.03776853	0.084124185	-0.038996968	-1.029528693	-1.153488174	-1.254434384	-1.260025823	-1.403183464	-1.880054605	-1.386577356	-2.561925613
D8B26_002715	NHP2	small nuclear ribonucleoprotein complex protein Nhp2	CIMG_05741	small nuclear ribonucleoprotein complex protein Nhp2	HISTO_DM.Contig933.Fgenesh_histo.174.final_new	non-histone protein	9.69777450535048e-18	4.43575394454604e-17	2.69432195589731e-16	3.05661089608421e-17	3.27337106730632e-16	2.562532046	2.561040112	2.61669061	-0.790538344	-0.918281877	-0.806810651	0.134148183	0.04616092	0.114450128	-0.550935073	-0.806535725	-0.670568359	0.138033581	0.106888575	0.115797669	-1.04089978	-1.507845371	-1.303326644	-3.415139247	-2.482313646	-3.244190539	-2.456854342	-3.872248677
D8B26_002717		ubiquinol-cytochrome C reductase complex subunit UcrQ	CIMG_05742	ubiquinol-cytochrome C reductase complex subunit UcrQ	HISTO_DM.Contig933.eannot.1682.final_new	ubiquinol-cytochrome c reductase complex ubiquinone-binding protein	1.22493174787285e-08	1.87821648059751e-10	4.60422442151465e-09	6.7213715639218e-10	1.63105153546955e-08	1.442172647	1.310060474	1.211400126	-1.041265024	-0.672857606	-0.658488606	-0.079677838	-0.179343888	-0.353146656	-0.185344238	-0.427864624	-0.527108555	-0.030906438	-0.06141922	-0.0189116	0.205864988	0.269554981	-0.202718926	-2.125323252	-1.531632683	-1.712840404	-1.361003993	-1.236504343
D8B26_002718	PHB1	prohibitin	CIMG_05743	prohibitin-1	HISTO_DM.Contig933.eannot.1586.final_new	prohibitin	1.61735567825755e-13	6.34591932458853e-13	1.19824291369598e-12	2.46129074459209e-13	1.60806978200489e-12	2.751506606	2.718396441	2.777314187	-0.988629858	-1.197431602	-1.06037339	-0.262870313	-0.038719985	0.142982205	-0.8619508	-0.035492806	-0.315917202	0.121661455	0.152657524	0.007362037	-1.16790616	-0.995052723	-1.747535615	-3.825979351	-2.79713996	-3.177121327	-2.654442663	-4.053295412
D8B26_002719		conserved hypothetical protein	CIMG_05744	hypothetical protein	HISTO_ZE.Contig158-snap.80.final_new	hypothetical protein	0.000554542	0.01215843	0.001137833	9.48877377104115e-05	0.000414246	1.167712827	1.288968892	1.832712937	0.195130276	0.301387202	0.693702469	0.592134455	-0.672914715	-0.454927265	-1.719309653	0.283645996	-0.798880541	-0.111771741	-1.552698236	-0.330484593	-0.818220556	0.283685126	-0.17987288	-1.022188579	-1.612441576	-2.235174658	-2.004083705	-1.633694051
[truncated: 1,745 more rows]
